# Supplementary material for: Combined elevation of TRIB2 and MAP3K1 indicates poor prognosis and chemoresistance to temozolomide in glioblastoma
Source: CNS Neurosci Ther. 2019 Jul 18;26(3):297–308. doi: 10.1111/cns.13197 (PMC7053231; doi:10.1111/cns.13197)
Supplement: Supplementary file 4 [file CNS-26-297-s004.xlsx]

## Sheet: Sheet1
Table S1 Gene expression comparison of GSE67089
YORF	GBM/Astrocyte
EPHA3	6.02352
TTK	4.94654
BUB1	4.6365
NEK2	4.6296
BUB1B	4.4642
CDC7	4.39857
CDKN3	4.28434
AURKB	3.93721
DBF4	3.63882
PLK4	3.63382
MAP3K1	3.46195
ERBB3	3.4428
TK1	3.41057
MASTL	3.08825
MELK	3.08255
PRKDC	3.07755
MGC42105	2.94282
CIT	2.92788
VRK1	2.72048
MAPK10	2.57932
MAPK10	2.57932
KIAA1804	2.56333
KIAA1811	2.56333
STK32B	2.51595
NTRK2	2.45516
SGKL	2.36104
SGKL	2.36104
CDK5R1	2.35826
FGFR3	2.29644
PFKFB4	2.13529
ACVR2B	2.07717
CHEK2	2.04662
PRPF4B	2.04309
CDC2L1	1.88809
CDC2L2	1.88809
CDC2L5	1.88809
CDC2L6	1.88809
LYN	1.8851
ADRBK2	1.85103
PDGFRA	1.84773
CDK2	1.8307
CDK2	1.8307
TYRO3	1.80593
MARK1	1.78744
TRIB2	1.69833
DTYMK	1.69083
TOPK	1.66197
LRRK2	1.62439
PIP5K1B	1.591
PDK3	1.57449
SRPK1	1.53064
PDK1	1.4958
PIM3	1.45639
CHEK1	1.40802
HUNK	1.37428
PASK	1.36387
HK2	1.32674
PRPS2	1.32227
CDK6	1.31145
MST4	1.30075
DKFZP434C131	1.2949
NEK4	1.28253
PRKCH	1.27593
AATK	1.27343
PKN3	1.21208
RPS6KA5	1.21139
CKB	1.2083
EPHB3	1.20336
FGFR2	1.18828
TRRAP	1.16839
GSG2	1.14784
RPS6KA1	1.1419
YES1	1.12627
MAP2K6	1.1127
KIAA2002	1.06949
PANK1	1.06876
CHKA	1.05724
CHKB	1.05724
CLK2	1.04663
PKMYT1	1.03574
MERTK	1.03279
DGKB	1.02006
UCK2	0.991643
PRKD3	0.988785
PRKWNK1	0.98871
PRKWNK2	0.98871
PRKWNK3	0.98871
PRKWNK4	0.98871
PHKA1	0.984197
PGK1	0.975125
PRKAA2	0.971494
EGFR	0.968755
AK2	0.953152
CDK8	0.95273
CALM3	0.949833
PDIK1L	0.936592
CLK4	0.9009
GNE	0.891159
FER	0.88188
GK	0.86056
PIK3CB	0.836516
ICK	0.830077
PAK7	0.82448
CLK1	0.823219
TRIM28	0.819576
DCK	0.815852
PRKCQ	0.7896
STK6	0.780899
LOC400687	0.769243
PTK2	0.768284
CDK3	0.764084
ERBB4	0.762649
ADCK2	0.753979
STK39	0.752657
CAMK2N1	0.750194
ITPKA	0.737608
DGKD	0.729664
TTBK2	0.723324
RIOK1	0.722723
TAOK1	0.718105
GRK6	0.697769
AKT3	0.685006
BRAF	0.681287
NME7	0.679744
ROCK2	0.674633
MAPK4	0.672985
MAP2K5	0.663373
ARK5	0.660768
NTRK3	0.656752
CDK5	0.646313
RET	0.644812
RET	0.644812
ITPK1	0.639333
MAP2K1	0.632108
MAP2K7	0.627986
NME4	0.627227
PRKX	0.625654
BRD2	0.619877
NYD-SP25	0.613705
CAMK1D	0.613692
TAF1	0.610948
PFTK1	0.610382
TRIM33	0.598943
AK7	0.597464
CAMK4	0.597066
CLK3	0.594215
MAPKAPK5	0.59087
KHK	0.589448
FYN	0.587422
NME2	0.582881
SRPK2	0.58244
CAMK2A	0.578243
PKN2	0.563731
PRKCZ	0.554966
RPS6KB2	0.552383
PLK1	0.549838
CALM1	0.549363
PANK4	0.547083
STK33	0.543892
BRD3	0.532978
INSR	0.523302
KIAA0999	0.522147
ADCK4	0.519186
VRK3	0.515436
UCK1	0.50769
STK32C	0.497719
FGFR4	0.496306
MINK	0.495807
ROR2	0.492011
BRD4	0.491432
SNRK	0.49033
MATK	0.486978
BMPR1A	0.470795
STK4	0.46249
PMVK	0.45093
PIP5K1A	0.45023
MADD	0.448362
PIK3R4	0.424786
CDK10	0.419917
CDK10	0.419917
SNARK	0.419068
PI4K2B	0.418138
UHMK1	0.41649
MAST1	0.400963
DGKZ	0.393445
FN3KRP	0.387018
UNK	0.384596
UNK	0.384596
UNK	0.384596
CSNK1A1	0.377789
PHKA2	0.376065
KSR2	0.375111
PRKD1	0.37294
PAK2	0.36664
MVK	0.366404
PRKRA	0.365391
GALK1	0.36405
STK36	0.36316
GSK3A	0.362847
RAF1	0.360362
TRIO	0.360258
CSNK1E	0.353797
CSNK1E	0.353797
ACK1	0.350529
STK3	0.348745
IRAK1	0.331192
CDC42BPA	0.329456
CDC42BPA	0.329456
SGK2	0.328538
EEF2K	0.325789
CSNK1G2	0.317554
PRKAR2A	0.312887
PRKCG	0.309061
MAST3	0.306965
MAP4K2	0.301203
CSNK2A2	0.300994
EPHA10	0.299449
NLK	0.296956
MYO3B	0.292958
PFKL	0.292876
TTBK1	0.291711
MAP3K4	0.287561
EPHB4	0.282238
FLJ16518	0.2774
MAK	0.277151
PKLR	0.275784
DAK	0.273852
MAP3K6	0.273339
FLT4	0.267127
PACE-1	0.262831
VRK2	0.262619
PFKFB3	0.261427
PFKFB1	0.259765
SPHK2	0.256283
RPS6KB1	0.252919
CDKL3	0.252209
ITPKB	0.252058
MAPK1	0.250782
ALK	0.250061
DDR1	0.247689
AURKC	0.247644
MYLK2	0.246684
EPHA7	0.246677
MAP3K11	0.242255
PRKAA1	0.239615
PTK6	0.23944
CSK	0.236605
RIPK3	0.234412
ACVR1C	0.234181
ACVR2	0.234181
MAPK9	0.233533
MAPK9	0.233533
STK32A	0.233308
PFKP	0.230547
DGUOK	0.22681
ETNK1	0.224566
PAK4	0.223039
LYK5	0.2208
LRRK1	0.21787
PACSIN1	0.216931
PRPS1	0.211607
GRK1	0.210458
DYRK1A	0.202148
LTK	0.200342
STK35	0.199205
SRC	0.196581
ADRBK1	0.195353
PAK3	0.195067
DAPK2	0.195024
PIP5KL1	0.194494
NEK3	0.192447
CDKL1	0.191836
XYLB	0.189911
CSNK1G3	0.189618
PRKACG	0.18879
STK11	0.188138
NME6	0.18752
ADCK5	0.187163
MARK3	0.184899
LOC91461	0.18231
LOC91807	0.18231
CCRK	0.182004
INSRR	0.180257
BMX	0.17729
EPHA6	0.176208
BTK	0.174362
ALPK3	0.16895
RPS6KL1	0.168023
TESK2	0.167392
PNCK	0.166636
FES	0.165764
UMP-CMPK	0.162992
TLK1	0.161739
FGR	0.157858
SNF1LK	0.156494
AKT2	0.152348
MARK4	0.150012
JAK3	0.148578
STK16	0.143769
TAF1L	0.142638
MAP3K10	0.139994
TAOK2	0.139952
TAOK2	0.139952
PCK1	0.138181
GUCY2C	0.134535
TEC	0.133295
IHPK1	0.132919
IHPK2	0.132919
IHPK3	0.132919
ATM	0.132495
FLJ34389	0.132425
ATR	0.131448
CKM	0.129898
CKMT1	0.129898
PANK2	0.127351
DGKG	0.126561
NTRK1	0.125398
HIPK1	0.123573
LOC375133	0.123552
GK2	0.122857
MARK2	0.122461
ERN1	0.118767
HRI	0.118287
CSNK2A1	0.118226
CSNK2A1	0.118226
GUCY2D	0.115894
SMG1	0.113203
SRMS	0.112909
FLJ32685	0.11207
TTN	0.111183
MGC4796	0.111173
LMTK3	0.110855
BLK	0.110743
KSR1	0.110724
MGC75495	0.11034
MGC8407	0.11034
ALS2CR7	0.109149
TNK1	0.109058
STK31	0.107491
FLT3	0.106935
HIPK2	0.105052
PHKG2	0.104262
PIM2	0.10345
MST1R	0.102666
CAMK2B	0.0986664
DYRK1B	0.0975789
EPHA8	0.0971493
CSNK1D	0.0947513
CSNK1D	0.0947513
STYK1	0.092585
MYO3A	0.0910479
ROS1	0.0894806
PTK2B	0.0886692
FN3K	0.0876188
MGC16169	0.0873851
MAP3K9	0.0836198
CAMKK2	0.0835321
HAPIP	0.0821475
RIPK1	0.081235
PRKG2	0.0802965
PRKR	0.0802965
GALK2	0.0782623
HK3	0.077698
TYK2	0.077588
LOC390975	0.0718246
MAST2	0.0706484
EPHA4	0.0698227
OBSCN	0.0689675
HIPK4	0.0674519
PCTK1	0.0671772
PCTK2	0.0671772
PCTK3	0.0671772
PSKH2	0.0670809
TIE1	0.0652767
PRKCE	0.0651165
MAP2K2	0.0624517
SYK	0.061567
DGKE	0.0579979
FLJ13052	0.0568656
GRK7	0.0554687
MAP4K1	0.0515365
DKFZp761P0423	0.0512248
PRKCB1	0.0499552
ARAF1	0.0492719
PIK4CA	0.0486165
PIK4CB	0.0486165
FLJ20574	0.0478476
GUCY2F	0.0455884
PRKD2	0.0439488
TEX14	0.0431785
MAP3K13	0.0420789
NEK8	0.0379935
ERK8	0.0362116
MUSK	0.0338018
SIK2	0.0337666
CDK4	0.0322447
STK24	0.0314945
DGKK	0.0308279
PKN1	0.02945
WEE1	0.0294264
BCKDK	0.0290783
FLJ40852	0.0289613
DMPK	0.0288348
MAPK7	0.0256003
MAPK7	0.0256003
RPS6KA4	0.0244694
EPHA1	0.0243174
UCKL1	0.0229601
FASTK	0.0204049
MAPK13	0.0188761
CSNK1A1L	0.0118885
DGKH	0.0115134
PRKCD	0.0100341
PAPSS1	0.00935629
ZAP70	0.00541097
TRPM6	0.00347389
IRAK3	0.00250175
IPMK	-0.000995527
ANKK1	-0.00281048
TNNI3K	-0.00312963
NEK11	-0.00511713
ALS2CR2	-0.00723123
MAP3K14	-0.00929889
PRKCI	-0.0128342
PIK3CA	-0.0200609
ACVRL1	-0.0205129
CKMT2	-0.0210211
APEG1	-0.0234715
DCAKD	-0.0258732
DCAMKL1	-0.0258732
GCK	-0.0273148
CDKL5	-0.0296064
FLJ23074	-0.029729
PIK3CG	-0.0302307
FRK	-0.0345342
NPR1	-0.0353483
HCK	-0.0404297
CDKL4	-0.0419316
LMTK2	-0.0442313
EPHB6	-0.0451234
MAPK11	-0.0480443
PAK6	-0.0482283
PRKCA	-0.051272
LCK	-0.0523902
TLK2	-0.0535848
RIPK2	-0.0543272
TRIB1	-0.0580338
ETNK2	-0.060615
ITK	-0.0626833
AKT1	-0.0640106
STK25	-0.0668956
STK29	-0.0668956
KIAA1765	-0.0716417
CASK	-0.0730361
MOS	-0.0778957
CHUK	-0.0808377
PIM1	-0.0930734
MAP3K12	-0.0938993
GRK5	-0.096115
KDR	-0.100431
MAPK12	-0.101782
RIOK2	-0.10374
CAMK1G	-0.103751
EIF2AK3	-0.104876
BRDT	-0.111377
MAP3K8	-0.122085
CAMK1	-0.123119
ADK	-0.123969
ALPK1	-0.129848
PFKM	-0.130101
ADPGK	-0.133233
AMHR2	-0.13704
PDXK	-0.137888
SGK	-0.13852
MAP3K3	-0.140784
CDK9	-0.151035
TBK1	-0.15208
SLK	-0.153369
PGK2	-0.154348
DGKQ	-0.163899
FUK	-0.170353
TNIK	-0.175115
PRKACA	-0.184144
HK1	-0.185932
SCYL1	-0.186862
SSTK	-0.187761
HIPK3	-0.19095
TESK1	-0.192522
CSNK1G1	-0.203558
RYK	-0.207369
NEK6	-0.211152
COL4A3BP	-0.216706
MAPK8	-0.218084
ABL1	-0.220324
GSK3B	-0.228655
UGP2	-0.242261
FLT1	-0.249865
FRAP1	-0.253536
LATS1	-0.257846
GAK	-0.266797
TXK	-0.270974
C14orf20	-0.271028
MAP2K4	-0.271417
PANK3	-0.27317
MAPK14	-0.275161
MAPK14	-0.275161
CALM2	-0.280222
GRK4	-0.288882
CRK7	-0.311359
TAOK3	-0.323468
ULK1	-0.324
ADCK1	-0.324446
STK10	-0.33377
DYRK4	-0.334562
PRKY	-0.345528
DGKI	-0.346697
PDPK1	-0.353399
PDK2	-0.355974
MGC45428	-0.357339
TP53RK	-0.368267
CDK7	-0.371599
CAMK2D	-0.372832
RNASEL	-0.373008
IKBKE	-0.37366
LOC375449	-0.373956
LOC388228	-0.373956
RPS6KA6	-0.378856
PAK1	-0.380149
MAPK3	-0.382529
MAPK6	-0.389078
ITPKC	-0.390083
LIMK1	-0.395201
EIF2AK4	-0.396139
NME1	-0.404344
CAMK2G	-0.413338
PHKG1	-0.422599
PSKH1	-0.422788
MAP3K2	-0.442264
PI4KII	-0.458546
GUK1	-0.463835
IRAK4	-0.469254
TRPM7	-0.475441
SPHK1	-0.483537
TGFBR1	-0.483778
IRAK2	-0.484968
STK19	-0.486887
STK22B	-0.486887
STK22C	-0.486887
STK22D	-0.486887
STK23	-0.486887
CARKL	-0.491703
MAP4K4	-0.492927
AAK1	-0.505714
CERK	-0.515217
EPHA2	-0.52356
ACVR1B	-0.528327
ACVR1B	-0.528327
ERBB2	-0.528352
IKBKB	-0.545365
FLJ10074	-0.553876
MAP2K3	-0.568095
NME3	-0.570767
KIT	-0.577956
MAP4K3	-0.579289
PHKB	-0.581777
BMP2K	-0.590426
ROCK1	-0.591039
MAP4K5	-0.609642
ZAK	-0.618334
RIPK4	-0.632333
RIPK5	-0.632333
TEK	-0.648091
DAPK3	-0.649194
OXSR1	-0.666794
MAPKAPK3	-0.677067
PIK3CD	-0.677903
MKNK1	-0.688883
IGF1R	-0.693324
BCR	-0.696516
FGFR1	-0.722938
CDC2	-0.727881
AK3	-0.745332
AK3L1	-0.745332
AK3L2	-0.745332
MAP3K5	-0.750266
MAPKAPK2	-0.778453
JAK2	-0.792291
AXL	-0.794571
AXL (bis)	-0.794571
RPS6KC1	-0.802854
RPS6KA3	-0.809043
PRKACB	-0.814511
MAST4	-0.829258
ILK	-0.832892
STK17A	-0.841873
MAP3K7	-0.843473
RFK	-0.853085
FLJ25006	-0.89418
PDK4	-0.902862
STK38	-0.909064
TPK1	-0.909357
MKNK2	-0.920926
NEK9	-0.924685
NRBP	-0.944141
CDKL2	-0.95557
RIOK3	-0.969556
NEK1	-0.972356
CABC1	-0.980373
DGKA	-1.01095
PIP5K1C	-1.02059
PIP5K2A	-1.02059
PIP5K2B	-1.02059
PIP5K2C	-1.02059
CDC42BPB	-1.02696
EPHB1	-1.03105
PKM2	-1.04911
LOC340156	-1.05857
LOC340371	-1.05857
PCK2	-1.11313
RBKS	-1.13245
DAPK1	-1.14612
DYRK2	-1.21317
ABL2	-1.25404
ULK2	-1.27576
PLK3	-1.30155
PINK1	-1.30328
JAK1	-1.30348
PRKG1	-1.37689
PIK3C3	-1.39574
AK1	-1.42769
CAMKK1	-1.43029
BMPR2	-1.47916
RAGE	-1.50837
MRC2	-1.50955
NAGK	-1.54201
DYRK3	-1.56912
AK5	-1.64358
TK2	-1.65013
NME5	-1.7095
TRIB3	-1.74854
NEK7	-1.76836
PTK7	-1.88221
PTK9	-1.88221
PTK9L	-1.88221
LIMK2	-1.9129
EPHB2	-1.95552
PFKFB2	-1.99068
PXK	-2.00683
NRK	-2.13569
MET	-2.19081
ROR1	-2.21872
STK38L	-2.24539
RPS6KA2	-2.27484
STK17B	-2.33339
NPR2	-2.37088
NPR2	-2.37088
TGFBR2	-2.42314
HKDC1	-2.54593
ACVR1	-2.60595
LATS2	-2.62376
PDGFRB	-3.14206
EPHA5	-3.33979
PLK2	-3.71419
DDR2	-3.78514
P15RS	-4.03188
MYLK	-4.2893
ALPK2	-4.54102
HSPB8	-5.09219
