# Supplementary material for: Combined elevation of TRIB2 and MAP3K1 indicates poor prognosis and chemoresistance to temozolomide in glioblastoma
Source: CNS Neurosci Ther. 2019 Jul 18;26(3):297–308. doi: 10.1111/cns.13197 (PMC7053231; doi:10.1111/cns.13197)
Supplement: Supplementary file 6 [file CNS-26-297-s006.xlsx]

## Sheet: Sheet1
Table S3 Gene expression comparison of GSE113149
YORF	IR/Non-treated
CDK2	1.85277
CDK2	1.85277
CDKL1	1.61219
EPHB1	1.60417
CAMKK2	1.60386
PRPS2	1.58777
GRK5	1.57543
MAPK12	1.54663
GSG2	1.46581
ERBB4	1.46461
UCK1	1.44038
DBF4	1.43927
CHEK1	1.4364
PRKRA	1.4363
CDC2	1.42951
PIK3CG	1.40902
MVK	1.40767
CDKN3	1.40436
PKN2	1.40375
MAP2K2	1.38249
BUB1B	1.37128
FGFR1	1.36411
AURKB	1.3626
MAST3	1.35567
CHEK2	1.35423
CSK	1.35341
XYLB	1.34936
STK35	1.34389
MARK2	1.34263
BUB1	1.34124
TRIB2	1.3313
PFKL	1.31576
RIOK1	1.31378
KHK	1.31329
AK7	1.30877
NEK3	1.30841
FGFR4	1.30192
CLK2	1.29159
ERBB3	1.28831
PIM1	1.28792
EPHA2	1.28337
PRKACA	1.28231
ETNK1	1.27948
LYN	1.2781
PXK	1.27722
GUCY2F	1.27379
PRKCZ	1.269
ITPK1	1.26795
CDK6	1.26277
EPHB4	1.26248
DYRK2	1.25997
CERK	1.25954
DAPK1	1.25576
MAP3K5	1.25559
MAP2K3	1.25447
IRAK1	1.25323
MAP3K4	1.25257
AKT3	1.24541
ADCK2	1.24509
ERBB2	1.24394
PIK3R4	1.24126
GSK3B	1.24065
CAMK4	1.23919
KSR1	1.2383
HK3	1.23563
GNE	1.2349
PNCK	1.23406
NEK8	1.23069
DGKH	1.23035
NME7	1.2302
SRC	1.22982
DYRK1A	1.22647
NEK2	1.22373
GK	1.22079
MERTK	1.2184
TTBK2	1.21834
DCK	1.21798
ADCK4	1.21289
PANK3	1.21225
STK17B	1.20959
MAPK3	1.20844
UCKL1	1.20711
LATS1	1.20448
PRKD2	1.20106
MAP4K5	1.19994
AK3	1.19571
EPHA1	1.19512
ATM	1.19491
ADCK5	1.1942
RIOK2	1.19197
MAP4K1	1.19146
ZAK	1.19109
KSR2	1.1836
RPS6KA1	1.18281
NME4	1.18267
TAOK1	1.18162
ADK	1.18158
SCYL1	1.17962
STK4	1.17828
HIPK3	1.17623
PRKACG	1.17461
CDKL3	1.17228
RAF1	1.17165
NPR1	1.17082
CSNK1G2	1.16989
ACVR1B	1.16926
ACVR1B	1.16926
NTRK1	1.16885
CAMK2D	1.1675
FLJ25006	1.16471
SRPK1	1.1641
PHKA2	1.16092
AKT2	1.15877
PGK2	1.15684
CDC2L1	1.15544
NEK4	1.15479
CSNK2A1	1.15415
CSNK2A1	1.15415
MYO3B	1.15308
STK17A	1.15284
CDC7	1.15278
OXSR1	1.15217
BTK	1.14971
RPS6KB1	1.14943
SMG1	1.14859
PCTK2	1.14765
MATK	1.14711
VRK3	1.14526
PRKX	1.14254
NME6	1.14152
DGKI	1.13356
CALM3	1.13083
UCK2	1.13056
MST1R	1.12872
RYK	1.12829
DGKK	1.12796
EPHB2	1.12755
MADD	1.12648
SYK	1.12139
ROCK1	1.1206
HUNK	1.12053
MAP3K9	1.12034
CAMK1D	1.11973
MELK	1.11948
CDC2L5	1.11867
CAMKK1	1.11802
TP53RK	1.11761
PLK3	1.11709
AMHR2	1.11571
NME2	1.11559
PHKG2	1.11297
TYRO3	1.11248
DGKE	1.10821
AK5	1.10725
LRRK1	1.10648
IPMK	1.10513
GUCY2C	1.10503
TLK2	1.10452
TNNI3K	1.10377
PRKACB	1.10108
ITPKA	1.10095
MAP4K2	1.10046
MAPK8	1.09952
PDGFRB	1.09895
TGFBR1	1.09863
PIK3CD	1.09843
SGK2	1.09639
NTRK3	1.09627
PIP5K1B	1.09405
BRAF	1.09318
PCTK3	1.09235
MGC42105	1.09178
MAPKAPK2	1.09006
RFK	1.0891
STK38	1.08791
MAP3K10	1.08517
MAPK13	1.08487
PFKFB1	1.08476
PRKAA1	1.08172
TEC	1.07988
MAPK4	1.07906
TRIM33	1.07759
SLK	1.07502
HIPK4	1.07264
PAK3	1.07263
PRKCG	1.07117
STK16	1.07006
PKN1	1.06932
ROCK2	1.06808
STK19	1.06744
PMVK	1.06635
TPK1	1.06544
ULK2	1.06324
ACVR1C	1.06297
AURKC	1.06146
EPHA7	1.06142
NEK1	1.05854
IKBKE	1.05792
INSRR	1.05731
JAK3	1.05539
STK33	1.05299
MYLK2	1.04936
AKT1	1.04871
MAPK6	1.04767
FLT3	1.04722
TRIO	1.04706
SRMS	1.04688
BRD3	1.04671
GAK	1.04626
PKMYT1	1.04601
PRPS1	1.04431
GALK2	1.04209
ITK	1.04197
STK3	1.04157
GRK6	1.04123
MAPK10	1.04034
MAPK10	1.04034
TTN	1.04006
MAPKAPK3	1.03872
ROR1	1.03833
PAK1	1.03533
PRKG1	1.02955
CKMT2	1.02897
PFKM	1.02862
BRDT	1.02827
ADCK1	1.02826
PGK1	1.02716
DTYMK	1.02549
STYK1	1.02515
MAPK1	1.02507
FER	1.02491
MAST4	1.02408
IRAK3	1.02357
FES	1.02333
FASTK	1.02266
PDIK1L	1.0222
MYO3A	1.02127
CSNK1E	1.02039
CSNK1E	1.02039
KDR	1.01984
CSNK1D	1.01672
CSNK1D	1.01672
TK1	1.0159
DGUOK	1.01517
PHKB	1.01391
PLK4	1.01244
GUCY2D	1.01129
RPS6KA6	1.01087
DGKB	1.0107
GALK1	1.00953
CSNK1G3	1.00926
CHUK	1.00911
IGF1R	1.00841
BMP2K	1.00764
TYK2	1.00672
MAP2K7	1.00571
GRK7	1.00367
NRK	1.00288
PFKP	1.00203
ALPK1	1.00184
TRPM7	1.00124
NEK7	1.00107
NEK9	0.999497
CDK10	0.998253
CDK10	0.998253
EPHA10	0.998132
MARK4	0.997475
TAF1	0.997143
PRKAA2	0.996576
CAMK2G	0.995817
AK2	0.995568
MAP3K3	0.995482
RBKS	0.995325
MAPK9	0.995152
MAPK9	0.995152
CDK7	0.994491
CSNK1A1L	0.994102
HIPK1	0.993977
PSKH2	0.993802
GRK1	0.990086
CDK5	0.990047
NME1	0.989739
TRPM6	0.989418
DYRK4	0.988765
PIP5KL1	0.988649
RIPK3	0.988307
RIPK2	0.988017
NAGK	0.987442
TESK2	0.986703
TESK1	0.986613
FGFR3	0.986268
ROS1	0.986054
EPHB6	0.985882
FLT1	0.984852
PHKA1	0.984648
PAK2	0.984038
SRPK2	0.983926
ADRBK2	0.98336
PCK1	0.982193
EPHA6	0.98064
DYRK3	0.979697
CDK9	0.979257
ACVR1	0.97863
PFKFB3	0.977187
CCRK	0.976729
CSNK2A2	0.976593
MRC2	0.974561
DAK	0.974355
FLJ40852	0.973601
RPS6KL1	0.972874
BMPR1A	0.972127
ICK	0.970694
BCKDK	0.970374
MAP3K14	0.96993
PRKD1	0.969797
PIM2	0.969745
CDC42BPB	0.968966
ANKK1	0.968466
PHKG1	0.965309
JAK1	0.961861
CSNK1G1	0.95936
DAPK2	0.958308
SPHK2	0.957741
ACVRL1	0.956357
PACSIN1	0.95592
MKNK2	0.955211
CKB	0.954718
PRKG2	0.954647
CDK3	0.95385
MAP3K2	0.95285
TRIM28	0.952595
BCR	0.951148
BRD4	0.950333
ADRBK1	0.949588
PI4K2B	0.949172
TAOK2	0.948876
TAOK2	0.948876
TAOK3	0.946575
OBSCN	0.945873
PCK2	0.945761
PASK	0.945616
RIPK1	0.945377
UGP2	0.943362
NME5	0.942762
HSPB8	0.94229
MOS	0.941338
TGFBR2	0.939422
EIF2AK4	0.937935
EPHA8	0.937784
LCK	0.936523
STK31	0.936277
CDKL4	0.935364
CIT	0.933787
LIMK1	0.932713
PANK2	0.932266
BMX	0.930891
STK25	0.930001
RAGE	0.928225
FRK	0.926648
FLT4	0.926023
TBK1	0.925921
HIPK2	0.925836
RPS6KA4	0.923682
SNRK	0.923347
FN3K	0.923121
DAPK3	0.922197
MARK1	0.922004
ADPGK	0.921341
CASK	0.920147
STK11	0.920082
TRIB3	0.91722
LMTK2	0.916759
STK38L	0.916221
MUSK	0.91605
GK2	0.915749
CDK4	0.915204
AK3L1	0.914855
MASTL	0.914809
ERN1	0.913302
PRKD3	0.911538
BLK	0.911026
ACVR2B	0.910772
EEF2K	0.910438
RPS6KC1	0.908573
PTK6	0.908563
FUK	0.908349
MAP3K1	0.907929
DDR1	0.902864
ILK	0.902223
UNK	0.902044
UNK	0.902044
UNK	0.902044
ITPKB	0.901541
NEK6	0.900074
EPHA4	0.898217
ULK1	0.895126
IRAK4	0.891173
UHMK1	0.889836
WEE1	0.889402
MAP2K1	0.888852
CKM	0.888568
MAP2K4	0.887602
ABL1	0.887048
PIP5K1C	0.886591
CHKB	0.885088
DGKZ	0.884342
MARK3	0.884298
ROR2	0.883461
PAPSS1	0.882587
CDKL2	0.882276
TK2	0.881339
STK24	0.878962
CDK8	0.878952
MAP3K7	0.878514
PIM3	0.877866
PSKH1	0.877622
CAMK2A	0.877579
DGKG	0.875141
DMPK	0.87482
PKN3	0.873443
ZAP70	0.871191
JAK2	0.869251
MAST2	0.867761
CDC2L2	0.867695
GUK1	0.866868
STK32B	0.866709
PDXK	0.865883
RPS6KB2	0.865745
YES1	0.86472
DYRK1B	0.864007
STK36	0.862575
ATR	0.86035
SIK2	0.853897
TIE1	0.850822
PTK2	0.850712
FGR	0.848823
ABL2	0.847017
PIP5K1A	0.84556
PINK1	0.845102
PAK4	0.840292
FN3KRP	0.840285
VRK1	0.839779
DCAKD	0.83891
PRPF4B	0.836644
PLK1	0.832171
CAMK1	0.831349
FYN	0.83048
MAP4K4	0.830154
MAK	0.828573
CAMK1G	0.828322
RET	0.827984
RET	0.827984
CDK5R1	0.827964
RPS6KA2	0.827787
NEK11	0.826543
STK10	0.826491
RPS6KA3	0.825071
MAPKAPK5	0.824711
HCK	0.819895
PTK2B	0.816489
PKLR	0.816279
PTK7	0.813274
MAST1	0.803154
CAMK2N1	0.800832
CDC42BPA	0.80024
CDC42BPA	0.80024
MAP3K11	0.797717
CSNK1A1	0.797698
NME3	0.794385
MAP3K13	0.792607
LIMK2	0.790228
MAPK11	0.78835
CALM2	0.787305
PFKFB4	0.785717
TRRAP	0.782749
AK1	0.782572
TNIK	0.777551
CLK3	0.772735
LMTK3	0.772448
RNASEL	0.772204
COL4A3BP	0.770842
CABC1	0.770503
LTK	0.769069
CHKA	0.768564
PDPK1	0.764173
PRKCA	0.762375
PRKCH	0.761093
DGKQ	0.75892
MAP3K12	0.758435
PRKCD	0.756515
CDC2L6	0.755307
INSR	0.755097
STK32A	0.752341
RIOK3	0.750873
AAK1	0.743201
GRK4	0.7425
PRKCI	0.74173
EPHA5	0.74094
GSK3A	0.738028
HK2	0.73561
TTBK1	0.728757
MAPK7	0.725675
MAPK7	0.725675
TEK	0.723669
PIK3C3	0.713171
PRKDC	0.712094
MAP4K3	0.709023
KIAA1804	0.708743
RIPK4	0.708242
BRD2	0.705471
IKBKB	0.700988
PIK3CA	0.699405
BMPR2	0.69849
DGKA	0.697484
PFKFB2	0.695812
CALM1	0.683346
DGKD	0.681169
MKNK1	0.667353
EPHA3	0.66729
SPHK1	0.658173
PRKCE	0.651871
CDKL5	0.649356
MYLK	0.645099
PCTK1	0.644548
MAP3K6	0.643465
DDR2	0.640738
EGFR	0.627846
ALK	0.627799
ALPK2	0.623537
HK1	0.62051
ETNK2	0.615227
ALPK3	0.613068
HKDC1	0.608735
AXL	0.59738
LATS2	0.596303
TXK	0.590104
NLK	0.589906
AATK	0.579874
TEX14	0.569676
KIT	0.56568
TAF1L	0.548692
NPR2	0.538017
NPR2	0.538017
TNK1	0.537853
FGFR2	0.524184
ITPKC	0.510253
CLK1	0.474432
IRAK2	0.466445
CLK4	0.462509
TRIB1	0.449625
PKM2	0.440765
PRKCQ	0.414065
CAMK2B	0.351661
PAK7	0.329331
GCK	0.320662
MET	0.31353
PAK6	0.0601557
MAP3K8	0.0120995
