# Supplementary material for: Combined elevation of TRIB2 and MAP3K1 indicates poor prognosis and chemoresistance to temozolomide in glioblastoma
Source: CNS Neurosci Ther. 2019 Jul 18;26(3):297–308. doi: 10.1111/cns.13197 (PMC7053231; doi:10.1111/cns.13197)
Supplement: Supplementary file 7 [file CNS-26-297-s007.xlsx]

## Sheet: Correlation to TRIB2
Table S4 Spearman correlation analysis for TRIB2 with TCGA
Correlated Gene	Spearman's Correlation	p-Value	q-Value
SPRY4	0.823939	2.38709e-36	4.74673e-32
MAP3K1	0.807679	6.30353e-34	6.26729e-30
SPRY1	0.778321	4.32971e-30	2.86988e-26
WSCD1	0.776665	6.84354e-30	3.4021e-26
JAG1	0.757279	1.10397e-27	4.39047e-24
DUSP6	0.751453	4.63889e-27	1.53741e-23
CDK6	0.738623	9.55571e-26	2.71451e-22
EPHB3	0.734087	2.66981e-25	6.63614e-22
CBARP	0.730992	5.31875e-25	1.17515e-21
EXTL3	0.723676	2.61251e-24	5.19498e-21
MARK1	0.721175	4.44902e-24	8.04261e-21
RNF157	0.717011	1.06582e-23	1.76615e-20
CSPG4	0.712229	2.85244e-23	4.36314e-20
COL9A3	0.710144	4.35328e-23	6.18321e-20
ZEB1	0.708646	5.88614e-23	7.80306e-20
PGAP1	0.702593	1.95275e-22	2.37073e-19
FREM2	0.702276	2.0778e-22	2.37073e-19
ARC	0.70211	2.146e-22	2.37073e-19
NLGN3	0.698655	4.19334e-22	4.38866e-19
ADAM19	0.697978	4.77579e-22	4.59943e-19
SHROOM2	0.69789	4.85733e-22	4.59943e-19
AGAP1	0.695263	8.01879e-22	7.2479e-19
TLE2	0.694325	9.57824e-22	8.28102e-19
SPRED2	0.693571	1.10424e-21	9.1491e-19
INSYN2A	0.692904	1.25206e-21	9.95888e-19
PTPRZ1	0.692162	1.43927e-21	1.09754e-18
DCHS1	0.691976	1.49025e-21	1.09754e-18
STRN4	0.690286	2.04283e-21	1.45077e-18
ETV5	0.688908	2.63789e-21	1.80877e-18
ETV4	0.685394	5.02956e-21	3.33376e-18
LRATD1	0.682851	7.97938e-21	5.11839e-18
LRP5	0.679497	1.45625e-20	9.04921e-18
VPS37B	0.679266	1.51728e-20	9.14275e-18
TRIO	0.678782	1.65367e-20	9.67157e-18
VAV3	0.678496	1.73972e-20	9.88408e-18
ETV1	0.678095	1.86815e-20	1.03189e-17
GGT8P	0.673254	4.3688e-20	2.34793e-17
SMARCD1	0.672424	5.04569e-20	2.64036e-17
TMEM133	0.668288	1.0272e-19	5.16675e-17
TRIM24	0.66822	1.03933e-19	5.16675e-17
DENND2A	0.668004	1.07814e-19	5.22896e-17
SEMA5A	0.665696	1.59457e-19	7.54369e-17
ERF	0.665562	1.63127e-19	7.54369e-17
PLEKHH2	0.66504	1.78126e-19	8.05008e-17
TTYH3	0.664269	2.02764e-19	8.95992e-17
PCDHGC3	0.663836	2.1807e-19	9.42678e-17
BLM	0.663391	2.34942e-19	9.94006e-17
AKT2	0.662491	2.73044e-19	1.13114e-16
EPN2	0.660941	3.53271e-19	1.41311e-16
CACNG7	0.660835	3.59586e-19	1.41311e-16
SPRED1	0.660787	3.62426e-19	1.41311e-16
DIRAS1	0.659727	4.31881e-19	1.65153e-16
TRAF4	0.656459	7.38059e-19	2.76911e-16
XXYLT1	0.656084	7.84571e-19	2.88911e-16
RASA3	0.654342	1.04078e-18	3.76288e-16
ADGRB1	0.653686	1.15706e-18	4.10858e-16
RHOJ	0.651376	1.67672e-18	5.84939e-16
PTN	0.651025	1.77333e-18	6.07975e-16
TACC2	0.650764	1.84865e-18	6.23057e-16
LGALSL	0.6506	1.89793e-18	6.29005e-16
IGF2BP3	0.649436	2.28387e-18	7.44503e-16
ARHGAP42	0.648796	2.5277e-18	8.10699e-16
AFAP1L1	0.648575	2.61762e-18	8.26212e-16
ZNF441	0.646254	3.77332e-18	1.15444e-15
GLDC	0.646253	3.77364e-18	1.15444e-15
GAS1	0.645777	4.06616e-18	1.22508e-15
KBTBD2	0.645587	4.18867e-18	1.24316e-15
CREB5	0.644409	5.03447e-18	1.47221e-15
DZIP1	0.644258	5.15418e-18	1.48538e-15
DCAF15	0.64393	5.42479e-18	1.54103e-15
CDH6	0.643405	5.8857e-18	1.64841e-15
ARAP3	0.643071	6.19855e-18	1.71192e-15
HOMER1	0.642785	6.47959e-18	1.76502e-15
DPYSL5	0.642365	6.91462e-18	1.85807e-15
C18ORF54	0.642002	7.3137e-18	1.91693e-15
NAB2	0.64199	7.32645e-18	1.91693e-15
CHD1	0.641855	7.48058e-18	1.92583e-15
KCNF1	0.641792	7.55419e-18	1.92583e-15
FAM131B	0.641193	8.28521e-18	2.08546e-15
WIZ	0.640746	8.87416e-18	2.20578e-15
PDGFA	0.640629	9.03575e-18	2.21822e-15
SPRY2	0.640322	9.47121e-18	2.29677e-15
ZNF738	0.639579	1.06129e-17	2.54262e-15
GRIK3	0.639072	1.14682e-17	2.71483e-15
LIMA1	0.638729	1.2086e-17	2.82741e-15
TBX2	0.637858	1.3801e-17	3.19108e-15
TLE5	0.637679	1.41811e-17	3.24127e-15
BCAT1	0.637484	1.46072e-17	3.30073e-15
ZNF254	0.636375	1.72813e-17	3.86111e-15
KCNIP1	0.635421	1.99575e-17	4.39693e-15
TCF3	0.635367	2.01217e-17	4.39693e-15
ZNF473	0.634623	2.25035e-17	4.86393e-15
CPSF6	0.634538	2.27932e-17	4.87359e-15
DNMT3A	0.633518	2.65604e-17	5.61865e-15
DESI2	0.633031	2.85687e-17	5.97987e-15
ZNF180	0.632821	2.94786e-17	6.10605e-15
ZNF333	0.632708	2.99801e-17	6.14591e-15
KLF12	0.632	3.33144e-17	6.75629e-15
ZNF43	0.631896	3.3838e-17	6.75629e-15
ZNF146	0.631868	3.39768e-17	6.75629e-15
BTBD2	0.631532	3.57193e-17	7.03245e-15
CREB3L1	0.631418	3.63273e-17	7.08204e-15
SLC25A15	0.630759	4.00618e-17	7.73426e-15
C3ORF70	0.62846	5.62367e-17	1.07526e-14
TICRR	0.628076	5.95005e-17	1.12683e-14
BIVM	0.627082	6.88292e-17	1.2912e-14
ZNF134	0.625793	8.30656e-17	1.5437e-14
NES	0.625	9.3219e-17	1.71635e-14
EFNA2	0.624304	1.03119e-16	1.88121e-14
RBM26	0.624036	1.07183e-16	1.93758e-14
ABI2	0.623355	1.18262e-16	2.1186e-14
FANCI	0.622074	1.42211e-16	2.52489e-14
DOCK6	0.621789	1.48167e-16	2.60734e-14
ZNF440	0.621607	1.52079e-16	2.65272e-14
GNG7	0.620383	1.81175e-16	3.13275e-14
KAT7	0.619738	1.98644e-16	3.40521e-14
MIDN	0.619301	2.11376e-16	3.5925e-14
ZNF749	0.618795	2.27129e-16	3.8275e-14
MMP2	0.618558	2.34904e-16	3.92527e-14
SEPTIN11	0.618108	2.50369e-16	4.14882e-14
ZNF439	0.617941	2.56377e-16	4.19658e-14
GATAD2A	0.61791	2.57472e-16	4.19658e-14
KDM2B	0.617843	2.59926e-16	4.20214e-14
SOBP	0.616636	3.08226e-16	4.9428e-14
HAUS8	0.616286	3.23813e-16	5.15121e-14
SYT17	0.615918	3.40993e-16	5.38147e-14
ZNF433	0.615845	3.44505e-16	5.39408e-14
NTRK3	0.614572	4.118e-16	6.39738e-14
ZNF211	0.614195	4.34064e-16	6.66287e-14
TUBB2B	0.61417	4.35591e-16	6.66287e-14
DUSP5	0.613993	4.46477e-16	6.73439e-14
FAM3C	0.613984	4.4704e-16	6.73439e-14
CDH4	0.613874	4.5396e-16	6.78722e-14
CENPO	0.612663	5.37287e-16	7.97309e-14
DUSP4	0.612114	5.79859e-16	8.51644e-14
IRGQ	0.612081	5.82467e-16	8.51644e-14
NCLN	0.612016	5.87735e-16	8.53074e-14
PFAS	0.610755	6.99691e-16	1.00821e-13
AMMECR1L	0.610117	7.63979e-16	1.09293e-13
ACSL3	0.608929	8.99377e-16	1.27744e-13
ATG4D	0.60804	1.01576e-15	1.43251e-13
GABPB1	0.607611	1.07712e-15	1.50835e-13
WDCP	0.606504	1.25224e-15	1.74131e-13
SAE1	0.606434	1.26425e-15	1.7458e-13
TRIP13	0.606162	1.31193e-15	1.79916e-13
HIP1	0.605671	1.40212e-15	1.90966e-13
ZIK1	0.605537	1.42782e-15	1.93144e-13
SH3RF1	0.605325	1.46937e-15	1.97422e-13
HNRNPA1L2	0.605031	1.52909e-15	2.04067e-13
LMNB2	0.604957	1.54437e-15	2.04732e-13
ARHGAP11A	0.604686	1.60195e-15	2.10959e-13
CCND2	0.604235	1.70252e-15	2.22727e-13
PDS5B	0.604135	1.72561e-15	2.23502e-13
CEP72	0.604098	1.73441e-15	2.23502e-13
PCDH19	0.604064	1.74216e-15	2.23502e-13
TMEM131L	0.603766	1.8135e-15	2.31163e-13
NAA16	0.603669	1.83734e-15	2.3271e-13
RFC3	0.602984	2.01477e-15	2.53568e-13
NOVA1	0.6027	2.09296e-15	2.61752e-13
IL1RAP	0.602304	2.20706e-15	2.74296e-13
ASPHD2	0.602108	2.26565e-15	2.79829e-13
ADNP	0.601498	2.45805e-15	3.01718e-13
HNRNPH1	0.601407	2.48829e-15	3.03556e-13
LRRTM2	0.600778	2.70591e-15	3.28091e-13
ZNF8	0.600562	2.78504e-15	3.3564e-13
ZNF773	0.600509	2.80461e-15	3.35961e-13
ACLY	0.600328	2.87315e-15	3.41852e-13
CNOT3	0.600288	2.88817e-15	3.41852e-13
TERT	0.599946	3.02259e-15	3.55646e-13
MYEF2	0.599884	3.04757e-15	3.56476e-13
ZNF93	0.599751	3.10172e-15	3.60689e-13
TNKS	0.599054	3.4021e-15	3.91805e-13
ARHGEF2	0.59904	3.40871e-15	3.91805e-13
STMN3	0.598737	3.54799e-15	4.0547e-13
PDE4B	0.597777	4.02741e-15	4.57629e-13
RUBCNL	0.597727	4.0541e-15	4.58044e-13
CCNJL	0.597309	4.2835e-15	4.81228e-13
DLGAP4	0.597265	4.30836e-15	4.81301e-13
STIM2	0.597146	4.37637e-15	4.86168e-13
FAM184B	0.597075	4.41745e-15	4.88005e-13
ILF3	0.596764	4.60201e-15	5.05585e-13
CHD9	0.596378	4.84123e-15	5.26924e-13
NRF1	0.596365	4.84924e-15	5.26924e-13
UTP20	0.596149	4.98887e-15	5.3915e-13
SOX9	0.595717	5.27939e-15	5.67463e-13
HJURP	0.595644	5.33003e-15	5.69826e-13
KCNQ2	0.59551	5.42423e-15	5.76795e-13
POLR1B	0.595074	5.74192e-15	6.0733e-13
TRIM27	0.594959	5.82882e-15	6.1326e-13
PIAS4	0.59441	6.26191e-15	6.55358e-13
MYO9B	0.594285	6.36425e-15	6.62581e-13
VPS16	0.594006	6.60014e-15	6.80689e-13
P3H4	0.593998	6.60664e-15	6.80689e-13
ARID2	0.593817	6.76447e-15	6.93358e-13
TNFRSF19	0.593599	6.95823e-15	7.09561e-13
CDH2	0.593557	6.99622e-15	7.09795e-13
DDX49	0.593479	7.06783e-15	7.1342e-13
MSANTD2	0.593426	7.11636e-15	7.14691e-13
SLC5A6	0.593386	7.15412e-15	7.14873e-13
FSCN1	0.593319	7.21668e-15	7.17519e-13
ZYX	0.593226	7.30357e-15	7.20475e-13
SH3GL1	0.59321	7.31888e-15	7.20475e-13
PHF14	0.592498	8.02677e-15	7.86268e-13
IGFBP2	0.592277	8.25942e-15	8.05091e-13
GAS2L3	0.591923	8.64646e-15	8.38706e-13
TSR1	0.591495	9.13693e-15	8.8198e-13
ZSCAN12	0.591448	9.19306e-15	8.83111e-13
PCIF1	0.591337	9.32608e-15	8.91582e-13
ZFP64	0.591298	9.3724e-15	8.91723e-13
NETO2	0.59098	9.76415e-15	9.24572e-13
TANC1	0.590494	1.03941e-14	9.77043e-13
SMARCA4	0.590478	1.04165e-14	9.77043e-13
KLHL29	0.590116	1.09124e-14	1.01542e-12
HNRNPA3	0.590105	1.09279e-14	1.01542e-12
PCDH1	0.589979	1.11057e-14	1.02714e-12
ZNF264	0.589875	1.1255e-14	1.03613e-12
ZNF776	0.589527	1.17684e-14	1.07841e-12
SLC35F1	0.589415	1.1938e-14	1.08893e-12
ZNF30	0.589276	1.21518e-14	1.10338e-12
INKA2	0.589031	1.25394e-14	1.13339e-12
ZNF20	0.58796	1.43767e-14	1.29358e-12
XYLT1	0.587861	1.45592e-14	1.3041e-12
ALG9	0.587632	1.49894e-14	1.33661e-12
DDIAS	0.587417	1.54056e-14	1.36729e-12
ATAD2B	0.587384	1.5471e-14	1.36729e-12
TNFAIP8L1	0.587135	1.59676e-14	1.40494e-12
ZNF45	0.587077	1.60872e-14	1.40922e-12
ZNF304	0.586845	1.65679e-14	1.44497e-12
AKAP8	0.586439	1.74443e-14	1.51476e-12
CACTIN	0.586329	1.76891e-14	1.52934e-12
DSEL	0.586254	1.7857e-14	1.53717e-12
RIMS4	0.586136	1.81255e-14	1.55356e-12
DRAXIN	0.585946	1.85666e-14	1.58454e-12
CAMK2D	0.585836	1.88281e-14	1.59999e-12
MTA1	0.585613	1.93652e-14	1.63862e-12
CDR2	0.585568	1.94779e-14	1.64118e-12
TUBB2A	0.585496	1.96554e-14	1.64915e-12
ZNF780B	0.585388	1.99252e-14	1.66476e-12
TRA2B	0.585201	2.04003e-14	1.69733e-12
R3HDM4	0.58501	2.08989e-14	1.73156e-12
NKIRAS2	0.584458	2.24052e-14	1.83805e-12
CHST11	0.584444	2.24437e-14	1.83805e-12
FZR1	0.584438	2.24614e-14	1.83805e-12
TAF4	0.58434	2.27399e-14	1.85321e-12
ACBD6	0.584249	2.30018e-14	1.8669e-12
KLHL42	0.584155	2.32756e-14	1.87827e-12
PLK4	0.584136	2.33308e-14	1.87827e-12
KLHL25	0.583712	2.46093e-14	1.96575e-12
AUNIP	0.58371	2.46152e-14	1.96575e-12
FARSA	0.583629	2.48654e-14	1.97779e-12
ZNF317	0.58357	2.5052e-14	1.979e-12
GPR139	0.583549	2.51176e-14	1.979e-12
S1PR2	0.583529	2.51792e-14	1.979e-12
PCMTD2	0.583443	2.54524e-14	1.99261e-12
EDC3	0.583202	2.62344e-14	2.04577e-12
TIMM22	0.582813	2.75433e-14	2.13257e-12
FEM1A	0.582808	2.7562e-14	2.13257e-12
ANP32A	0.582651	2.81108e-14	2.16202e-12
ZNF558	0.582637	2.816e-14	2.16202e-12
SPATA6	0.582564	2.84165e-14	2.17332e-12
ZNF442	0.582325	2.92797e-14	2.23075e-12
ZNF227	0.582281	2.94401e-14	2.23442e-12
AKT1	0.582188	2.97846e-14	2.25196e-12
TDRD3	0.582154	2.99103e-14	2.2529e-12
KHSRP	0.582001	3.04889e-14	2.28782e-12
HNRNPA1	0.581871	3.09875e-14	2.31649e-12
FAM57A	0.581377	3.29574e-14	2.45452e-12
RAB3GAP2	0.580265	3.7845e-14	2.80801e-12
SMC4	0.580082	3.87139e-14	2.8618e-12
TMEM198	0.580005	3.9085e-14	2.87854e-12
ZNF551	0.579773	4.02233e-14	2.95144e-12
ELAVL1	0.579601	4.10928e-14	3.00415e-12
WDR18	0.579467	4.17769e-14	3.04298e-12
SPAG5	0.579171	4.33382e-14	3.14518e-12
LEO1	0.579025	4.41247e-14	3.18811e-12
FIZ1	0.579002	4.42503e-14	3.18811e-12
LRFN1	0.578841	4.5143e-14	3.24068e-12
AREL1	0.57871	4.58789e-14	3.28166e-12
DOT1L	0.578317	4.81591e-14	3.43241e-12
PNMA8A	0.578209	4.88032e-14	3.4659e-12
CSPG5	0.578031	4.98845e-14	3.53009e-12
SUZ12	0.578001	5.00723e-14	3.53081e-12
AEN	0.57788	5.08247e-14	3.5712e-12
ZNF428	0.577792	5.13739e-14	3.59707e-12
REV3L	0.577691	5.20156e-14	3.62923e-12
FGFBP3	0.577643	5.23283e-14	3.63828e-12
SUDS3	0.577552	5.29179e-14	3.66645e-12
GNAS	0.576845	5.77161e-14	3.98502e-12
CENPE	0.576715	5.86477e-14	4.03533e-12
LAMC1	0.576299	6.17093e-14	4.23134e-12
SLC39A6	0.576119	6.30882e-14	4.31103e-12
STK32B	0.575983	6.41486e-14	4.36848e-12
CLIP2	0.575492	6.8114e-14	4.62268e-12
TCF4	0.575452	6.8446e-14	4.62942e-12
KIF15	0.575318	6.95769e-14	4.68995e-12
FAM126A	0.574808	7.40394e-14	4.9739e-12
MLH3	0.574762	7.44589e-14	4.98524e-12
SATB2	0.57442	7.76213e-14	5.17953e-12
SGO2	0.574199	7.9737e-14	5.30291e-12
BEND3	0.574152	8.01953e-14	5.31561e-12
SHC3	0.574033	8.13652e-14	5.37524e-12
WDR62	0.57391	8.25896e-14	5.43806e-12
PPP5C	0.573854	8.31548e-14	5.45721e-12
ZNF624	0.573437	8.74651e-14	5.70518e-12
PLAT	0.573433	8.75071e-14	5.70518e-12
ZNF26	0.573377	8.8111e-14	5.72577e-12
B4GALT2	0.573281	8.9139e-14	5.77371e-12
ZNF431	0.573167	9.03777e-14	5.8186e-12
ZNF253	0.573164	9.04173e-14	5.8186e-12
PTBP1	0.573014	9.20671e-14	5.90566e-12
ZNF507	0.572795	9.45491e-14	6.04537e-12
ZNF2	0.572638	9.63551e-14	6.14109e-12
BORA	0.572409	9.90666e-14	6.27481e-12
DSCC1	0.572407	9.90843e-14	6.27481e-12
DHX9	0.572044	1.03528e-13	6.53538e-12
PHF12	0.571572	1.0959e-13	6.89621e-12
ZNF675	0.571482	1.10789e-13	6.94964e-12
PLEKHG2	0.571437	1.11392e-13	6.96549e-12
USP24	0.571177	1.14937e-13	7.16462e-12
COPS7B	0.570878	1.19147e-13	7.40389e-12
CSNK2A1	0.570588	1.23366e-13	7.63177e-12
ZNF283	0.570574	1.23582e-13	7.63177e-12
KIF23	0.570541	1.24069e-13	7.6381e-12
SARS2	0.570418	1.2592e-13	7.72814e-12
ZNF562	0.570126	1.30404e-13	7.97871e-12
CHERP	0.570089	1.30986e-13	7.98972e-12
DIPK1B	0.57003	1.3191e-13	8.02153e-12
DPF3	0.569821	1.35261e-13	8.2002e-12
ZNF131	0.569795	1.35684e-13	8.20084e-12
POLE2	0.569647	1.38102e-13	8.3217e-12
ZNF260	0.569515	1.40309e-13	8.42913e-12
TRMT1	0.56938	1.42599e-13	8.54093e-12
PRMT1	0.569275	1.44398e-13	8.62267e-12
NCAPH	0.569202	1.45665e-13	8.67228e-12
ASAP2	0.569058	1.48186e-13	8.79604e-12
TOP1	0.569023	1.48815e-13	8.80711e-12
ZNF549	0.568953	1.50066e-13	8.83692e-12
FBN3	0.568945	1.50208e-13	8.83692e-12
ZNF566	0.568846	1.51989e-13	8.91533e-12
ZNF496	0.568785	1.53107e-13	8.95449e-12
INTS4	0.568417	1.59972e-13	9.32858e-12
MYBL2	0.568392	1.60453e-13	9.32924e-12
SPATA2L	0.567757	1.73066e-13	1.00333e-11
ZSCAN22	0.567719	1.73848e-13	1.00493e-11
SPC24	0.566936	1.90793e-13	1.09969e-11
PCDH17	0.566681	1.96663e-13	1.12971e-11
PEAK1	0.56666	1.97139e-13	1.12971e-11
VPS36	0.566525	2.00333e-13	1.14472e-11
PRC1	0.566438	2.0239e-13	1.15316e-11
FARP1	0.566241	2.07166e-13	1.177e-11
WDHD1	0.565985	2.13539e-13	1.20665e-11
GRAMD1A	0.565983	2.13598e-13	1.20665e-11
PIKFYVE	0.565843	2.17166e-13	1.22333e-11
ST3GAL2	0.565723	2.20277e-13	1.23086e-11
SNHG20	0.565722	2.20287e-13	1.23086e-11
SHCBP1	0.565719	2.2036e-13	1.23086e-11
AP3D1	0.565608	2.23289e-13	1.24373e-11
CCT2	0.565316	2.31102e-13	1.28365e-11
ZNF606	0.565263	2.32552e-13	1.2881e-11
ZNF85	0.565216	2.33859e-13	1.29175e-11
SALL1	0.564945	2.41437e-13	1.32408e-11
SUPT20H	0.564944	2.4147e-13	1.32408e-11
GGT7	0.564936	2.4171e-13	1.32408e-11
LRRC4B	0.564864	2.43773e-13	1.33171e-11
MRPS5	0.564806	2.4544e-13	1.33714e-11
PRPF4B	0.564754	2.46951e-13	1.3417e-11
USP4	0.564362	2.58598e-13	1.4002e-11
U2AF2	0.564345	2.59127e-13	1.4002e-11
CHAMP1	0.564032	2.68845e-13	1.44878e-11
NUFIP1	0.563963	2.71029e-13	1.4566e-11
MARK3	0.563885	2.73518e-13	1.46601e-11
RAI1	0.563752	2.77821e-13	1.48415e-11
ZNF74	0.563735	2.78394e-13	1.48415e-11
JAM3	0.563712	2.79142e-13	1.48416e-11
ARMC6	0.56367	2.80508e-13	1.48744e-11
ADCY6	0.563453	2.87729e-13	1.52167e-11
NLGN4X	0.56337	2.90555e-13	1.52908e-11
TRIM9	0.563367	2.90667e-13	1.52908e-11
RBFOX2	0.563231	2.95345e-13	1.54959e-11
ABCE1	0.563082	3.00545e-13	1.57272e-11
BSG	0.562972	3.0442e-13	1.58881e-11
RASSF2	0.56293	3.05917e-13	1.59136e-11
RCOR1	0.562914	3.06509e-13	1.59136e-11
TMEM131	0.562849	3.08853e-13	1.59936e-11
ZNF91	0.562796	3.1075e-13	1.605e-11
CADM4	0.562723	3.13414e-13	1.61457e-11
KBTBD6	0.562618	3.17303e-13	1.63038e-11
PROSER1	0.562473	3.22713e-13	1.65391e-11
CIP2A	0.562431	3.24311e-13	1.65764e-11
PANK4	0.56241	3.25108e-13	1.65764e-11
ZFP30	0.562255	3.31047e-13	1.6836e-11
TOMM40	0.562079	3.37923e-13	1.71418e-11
SACS	0.56161	3.56942e-13	1.80605e-11
ZNF853	0.561521	3.60672e-13	1.81803e-11
DISC1	0.56151	3.61137e-13	1.81803e-11
RFX7	0.561378	3.66703e-13	1.84139e-11
NREP	0.561186	3.75008e-13	1.87834e-11
SCRN1	0.560594	4.0171e-13	2.00703e-11
ZNF286B	0.560323	4.14582e-13	2.06616e-11
EPS15L1	0.560272	4.17005e-13	2.07304e-11
UHRF1	0.560193	4.20843e-13	2.0869e-11
TTC21B	0.560037	4.2856e-13	2.117e-11
TNN	0.560027	4.29043e-13	2.117e-11
CHAF1A	0.559847	4.38074e-13	2.15621e-11
DUSP16	0.55974	4.43579e-13	2.17792e-11
TSKU	0.559667	4.47346e-13	2.191e-11
LIG1	0.559414	4.60608e-13	2.25042e-11
GEN1	0.55922	4.7105e-13	2.29579e-11
ARHGEF7	0.559181	4.73182e-13	2.30054e-11
HNRNPA2B1	0.559014	4.8244e-13	2.33983e-11
FAM222B	0.558812	4.93835e-13	2.38927e-11
TCERG1	0.558668	5.02058e-13	2.42316e-11
CEP89	0.558595	5.06313e-13	2.43778e-11
MTBP	0.5585	5.11922e-13	2.45883e-11
LBH	0.558333	5.21859e-13	2.50052e-11
ZNF615	0.558058	5.38651e-13	2.57478e-11
TBKBP1	0.557971	5.44103e-13	2.5946e-11
FANCD2	0.557932	5.46551e-13	2.60004e-11
CACNG8	0.557879	5.49875e-13	2.60957e-11
MARK4	0.557859	5.51179e-13	2.60957e-11
HNRNPDL	0.557649	5.64609e-13	2.66681e-11
LHFPL6	0.55762	5.6654e-13	2.66958e-11
ZNF234	0.557506	5.73967e-13	2.69819e-11
PRPF31	0.557467	5.76571e-13	2.70404e-11
FNDC8	0.557338	5.85156e-13	2.73197e-11
GPATCH1	0.557337	5.85275e-13	2.73197e-11
UGGT2	0.557204	5.94236e-13	2.7673e-11
USP42	0.557124	5.99775e-13	2.78099e-11
FANCM	0.557121	5.99971e-13	2.78099e-11
TMEM120B	0.557027	6.06466e-13	2.80455e-11
SEMA6D	0.556978	6.09896e-13	2.81387e-11
INTS6	0.556893	6.15881e-13	2.8349e-11
LDLRAD3	0.556581	6.38307e-13	2.93135e-11
ELOVL2	0.556181	6.68225e-13	3.06167e-11
HNRNPUL1	0.556099	6.7455e-13	3.08355e-11
CMTM1	0.55607	6.76781e-13	3.08665e-11
TPP2	0.556044	6.78795e-13	3.08875e-11
QSER1	0.555993	6.82758e-13	3.09969e-11
ZNF100	0.555944	6.86568e-13	3.10989e-11
ZNF550	0.555826	6.95909e-13	3.13849e-11
DGCR8	0.555824	6.96038e-13	3.13849e-11
SFPQ	0.555717	7.04622e-13	3.17e-11
PPP2R1A	0.55567	7.08467e-13	3.1801e-11
SEZ6L	0.554971	7.67314e-13	3.43532e-11
ATP2A2	0.554942	7.69823e-13	3.43532e-11
BRD4	0.554934	7.70508e-13	3.43532e-11
MEIS1	0.554656	7.95347e-13	3.53814e-11
LRRN3	0.554387	8.20007e-13	3.6397e-11
KMT2B	0.554187	8.38953e-13	3.7155e-11
ALKBH8	0.554084	8.48807e-13	3.75078e-11
NEMP1	0.554046	8.52486e-13	3.75869e-11
PHC1	0.553999	8.57042e-13	3.77042e-11
LRRC75A	0.553935	8.63268e-13	3.78942e-11
PTP4A3	0.553894	8.67306e-13	3.79876e-11
CHFR	0.553858	8.70835e-13	3.80584e-11
ING1	0.553716	8.85028e-13	3.85938e-11
ASTN1	0.553684	8.88286e-13	3.86512e-11
ZNF543	0.553449	9.12221e-13	3.96059e-11
LSM14A	0.553408	9.16451e-13	3.97029e-11
RP9P	0.553334	9.24179e-13	3.99498e-11
ZNF682	0.553314	9.26368e-13	3.99498e-11
ARID4A	0.553296	9.28178e-13	3.99498e-11
ZNF398	0.553266	9.31345e-13	3.99996e-11
IPO5	0.553191	9.39376e-13	4.02086e-11
ADGRL2	0.553182	9.40257e-13	4.02086e-11
PSME3	0.553089	9.50245e-13	4.05485e-11
AADAT	0.553069	9.52396e-13	4.05533e-11
ZNF160	0.553001	9.59766e-13	4.07798e-11
EEF2	0.55249	1.0169e-12	4.31151e-11
WDR20	0.55243	1.02386e-12	4.33179e-11
NOM1	0.552229	1.0474e-12	4.42199e-11
NCOR1	0.55173	1.10804e-12	4.66808e-11
G2E3	0.551585	1.12627e-12	4.73486e-11
ZNF530	0.551522	1.13433e-12	4.7587e-11
LAMA4	0.551195	1.17688e-12	4.9268e-11
USP10	0.551147	1.18321e-12	4.94288e-11
AFDN	0.551001	1.20283e-12	5.01272e-11
GNB1L	0.550985	1.20497e-12	5.01272e-11
DENND5B	0.550845	1.22417e-12	5.08196e-11
UBALD2	0.550799	1.23056e-12	5.09785e-11
ATAD5	0.550776	1.23364e-12	5.1e-11
CCDC150	0.550711	1.24271e-12	5.12683e-11
TMX3	0.550635	1.25338e-12	5.16013e-11
SHPK	0.55056	1.26397e-12	5.19297e-11
PPP2R5E	0.550451	1.27958e-12	5.2463e-11
MIER2	0.550194	1.31701e-12	5.38863e-11
ABHD2	0.550087	1.33293e-12	5.44256e-11
IRF2BP1	0.550042	1.33959e-12	5.45857e-11
WDR46	0.549917	1.35857e-12	5.52456e-11
MRGBP	0.549545	1.41632e-12	5.74766e-11
PCF11	0.549119	1.48548e-12	6.01602e-11
ATP13A1	0.549069	1.49385e-12	6.03765e-11
NOTCH1	0.54898	1.50881e-12	6.08575e-11
CDC45	0.548936	1.51631e-12	6.1036e-11
BRD9	0.548814	1.53711e-12	6.17483e-11
ZNF875	0.548719	1.55338e-12	6.22762e-11
POU3F2	0.547854	1.71079e-12	6.8449e-11
QSOX2	0.547807	1.71967e-12	6.86659e-11
PVR	0.5477	1.7404e-12	6.93543e-11
BTBD7	0.547569	1.76589e-12	7.02293e-11
UBQLN4	0.547531	1.77324e-12	7.03808e-11
WDR12	0.547408	1.79784e-12	7.12152e-11
CDCA7L	0.547119	1.85642e-12	7.33228e-11
SLC35B1	0.547109	1.85842e-12	7.33228e-11
ZNF625	0.547013	1.87834e-12	7.39621e-11
ZNF608	0.546978	1.88567e-12	7.41037e-11
TRIM28	0.546937	1.89438e-12	7.42994e-11
EI24	0.546873	1.90781e-12	7.46786e-11
SET	0.546809	1.92145e-12	7.50648e-11
ZNF792	0.546781	1.92743e-12	7.51509e-11
DNMT1	0.546734	1.93747e-12	7.53946e-11
CNOT2	0.546647	1.95636e-12	7.59807e-11
NUP93	0.546584	1.96992e-12	7.63582e-11
ZNF71	0.546556	1.97616e-12	7.64514e-11
ZNF532	0.546497	1.98915e-12	7.6725e-11
TFCP2	0.546488	1.99095e-12	7.6725e-11
CREB1	0.546432	2.00348e-12	7.70583e-11
GTSE1	0.546298	2.03347e-12	7.80609e-11
PA2G4	0.546218	2.0514e-12	7.85974e-11
HMGB1	0.5462	2.05556e-12	7.86052e-11
HASPIN	0.546113	2.0755e-12	7.92154e-11
ATP6V0A2	0.546091	2.08061e-12	7.92587e-11
DLC1	0.546043	2.09163e-12	7.95261e-11
TDP1	0.545994	2.103e-12	7.96585e-11
GRWD1	0.545993	2.10313e-12	7.96585e-11
SMCHD1	0.545777	2.15399e-12	8.143e-11
ZSWIM4	0.545684	2.17636e-12	8.21195e-11
ODF2	0.545637	2.18769e-12	8.23906e-11
DHX33	0.545398	2.24615e-12	8.43725e-11
CPNE5	0.545388	2.2488e-12	8.43725e-11
DPY19L3	0.54516	2.30608e-12	8.63587e-11
NCOA6	0.545142	2.3105e-12	8.63614e-11
CIRBP	0.545051	2.33402e-12	8.70771e-11
TLE6	0.544977	2.35301e-12	8.76211e-11
ZSCAN2	0.544741	2.41497e-12	8.97601e-11
HMGXB4	0.544711	2.42296e-12	8.98892e-11
ZNF793	0.544652	2.43899e-12	9.03152e-11
TUBGCP3	0.544423	2.50127e-12	9.24495e-11
KNL1	0.544365	2.51733e-12	9.27043e-11
SMARCC1	0.544358	2.51925e-12	9.27043e-11
SETD5	0.544347	2.52215e-12	9.27043e-11
DLGAP5	0.5442	2.56331e-12	9.40431e-11
ERCC2	0.544061	2.60275e-12	9.53145e-11
ZNF829	0.543919	2.64374e-12	9.66376e-11
ZFHX4-AS1	0.543794	2.68044e-12	9.7799e-11
SOGA1	0.543596	2.73919e-12	9.97597e-11
POLQ	0.54357	2.74693e-12	9.98588e-11
ZNF14	0.543353	2.81313e-12	1.02079e-10
ZNF418	0.543273	2.83817e-12	1.02756e-10
BACH2	0.543249	2.84568e-12	1.02756e-10
NOTCH3	0.543243	2.84731e-12	1.02756e-10
MEOX2	0.543095	2.89407e-12	1.04255e-10
DMAC2	0.543012	2.92047e-12	1.05016e-10
DHX15	0.542987	2.92859e-12	1.05117e-10
REV1	0.542806	2.98691e-12	1.06899e-10
MEX3C	0.5428	2.98897e-12	1.06899e-10
RNF2	0.542509	3.08579e-12	1.10163e-10
SRPK1	0.542443	3.10818e-12	1.10764e-10
FNDC3A	0.542186	3.19684e-12	1.1372e-10
SYNCRIP	0.541859	3.31287e-12	1.17636e-10
ADAMTS9	0.541754	3.35111e-12	1.18782e-10
ADGRB3	0.54166	3.38556e-12	1.1979e-10
SCARF2	0.541598	3.40847e-12	1.20386e-10
SLTM	0.541435	3.46957e-12	1.22327e-10
PHF19	0.541413	3.47815e-12	1.22405e-10
NOP56	0.541397	3.48408e-12	1.22405e-10
BZW2	0.541344	3.50425e-12	1.22896e-10
KIAA0586	0.541163	3.57407e-12	1.25124e-10
ZNF835	0.541127	3.58816e-12	1.25396e-10
ZCCHC3	0.541104	3.59717e-12	1.25491e-10
BAG5	0.540955	3.65575e-12	1.27311e-10
SUGP2	0.540818	3.71102e-12	1.2901e-10
TMEM181	0.540687	3.76422e-12	1.30631e-10
ARL4A	0.540658	3.77579e-12	1.30804e-10
KIF14	0.540605	3.79761e-12	1.31331e-10
SETBP1	0.540513	3.83584e-12	1.32423e-10
ZNF432	0.540475	3.85178e-12	1.32743e-10
SUGP1	0.540264	3.94109e-12	1.35586e-10
KLHDC8A	0.540212	3.96323e-12	1.36112e-10
ZNF587	0.540092	4.0152e-12	1.37471e-10
ZNF326	0.540089	4.01663e-12	1.37471e-10
CSNK2A3	0.540071	4.02444e-12	1.37502e-10
YLPM1	0.540035	4.04035e-12	1.37809e-10
SENP7	0.539986	4.06196e-12	1.38308e-10
TMEM161A	0.539951	4.07722e-12	1.38591e-10
ESPL1	0.539849	4.12259e-12	1.39894e-10
XPO4	0.539629	4.2221e-12	1.43026e-10
TPX2	0.539571	4.24892e-12	1.4369e-10
ZNF155	0.539184	4.43079e-12	1.49586e-10
CARD10	0.539166	4.43933e-12	1.4962e-10
BRIP1	0.539125	4.45888e-12	1.50025e-10
B3GALT1	0.539081	4.4803e-12	1.50416e-10
RBM8A	0.53907	4.48564e-12	1.50416e-10
MCM8	0.53905	4.4953e-12	1.50487e-10
PCNX2	0.538796	4.62059e-12	1.54421e-10
ZNF202	0.538738	4.64958e-12	1.55129e-10
SPATS2	0.538502	4.76944e-12	1.58701e-10
ZNF548	0.538496	4.77259e-12	1.58701e-10
CEP135	0.538479	4.78153e-12	1.58732e-10
ZNF787	0.538442	4.80054e-12	1.59098e-10
PTPRA	0.538406	4.81911e-12	1.59448e-10
ACIN1	0.538375	4.83549e-12	1.59724e-10
DIDO1	0.538356	4.84504e-12	1.59774e-10
BUB1	0.538292	4.87895e-12	1.60626e-10
DDX39B	0.538173	4.94187e-12	1.62428e-10
FABP7	0.538116	4.97212e-12	1.63153e-10
ZNF564	0.538013	5.02755e-12	1.64538e-10
IRF2BPL	0.538007	5.03087e-12	1.64538e-10
GREB1	0.537952	5.06076e-12	1.65243e-10
RTL5	0.537873	5.10402e-12	1.66383e-10
DIS3	0.537783	5.15389e-12	1.67733e-10
ZNF486	0.537685	5.20886e-12	1.69245e-10
RAD51	0.537639	5.23472e-12	1.69808e-10
MPHOSPH9	0.537599	5.25725e-12	1.70261e-10
MMP16	0.537553	5.28289e-12	1.7065e-10
ZNF579	0.537547	5.28642e-12	1.7065e-10
ZSCAN29	0.537504	5.31124e-12	1.71173e-10
SENP1	0.537444	5.34529e-12	1.71799e-10
ZNF300	0.53744	5.34793e-12	1.71799e-10
METTL3	0.537404	5.36865e-12	1.72186e-10
KIAA0754	0.537376	5.3846e-12	1.7242e-10
XRCC2	0.537325	5.41412e-12	1.73086e-10
RRP15	0.537043	5.58091e-12	1.78132e-10
REXO1	0.537007	5.60265e-12	1.7854e-10
ZNF671	0.536806	5.72457e-12	1.82133e-10
ARHGAP19	0.536773	5.74515e-12	1.82496e-10
GPATCH2L	0.536743	5.76363e-12	1.82791e-10
ZBTB2	0.536496	5.91819e-12	1.87394e-10
XPO5	0.53646	5.94149e-12	1.87832e-10
ZNF805	0.536421	5.96636e-12	1.88319e-10
NAA25	0.536386	5.98902e-12	1.88735e-10
PAK4	0.536247	6.07883e-12	1.91131e-10
CRTC3	0.536238	6.0843e-12	1.91131e-10
EPHA2	0.536189	6.1166e-12	1.91843e-10
FOXG1	0.536151	6.1412e-12	1.92311e-10
BUB1B	0.536118	6.1634e-12	1.92703e-10
TANC2	0.536096	6.17762e-12	1.92845e-10
LIG3	0.536045	6.21153e-12	1.93599e-10
SOX11	0.535988	6.24938e-12	1.94474e-10
GEMIN4	0.535893	6.31372e-12	1.96169e-10
RTEL1	0.535809	6.37044e-12	1.97623e-10
NCOA3	0.53578	6.39046e-12	1.97935e-10
SAFB	0.535606	6.51047e-12	2.01116e-10
DDX1	0.535602	6.51339e-12	2.01116e-10
KLHL8	0.535571	6.53472e-12	2.01462e-10
RPUSD4	0.535533	6.56107e-12	2.01961e-10
FBXL12	0.535416	6.64359e-12	2.04185e-10
C7ORF26	0.535362	6.68215e-12	2.05053e-10
SEPTIN5	0.535338	6.69943e-12	2.05267e-10
ZNF112	0.535304	6.72374e-12	2.05695e-10
MAGI1	0.535153	6.8334e-12	2.08728e-10
ZNF599	0.534761	7.12538e-12	2.17072e-10
CPXM1	0.534757	7.12838e-12	2.17072e-10
SRRD	0.534651	7.20942e-12	2.19204e-10
ZNF222	0.53448	7.34136e-12	2.22875e-10
NLE1	0.534286	7.49465e-12	2.27182e-10
ATAD2	0.534211	7.55487e-12	2.28658e-10
CPNE2	0.534173	7.58571e-12	2.28909e-10
KMT2E	0.534172	7.58617e-12	2.28909e-10
ADAMTS3	0.534103	7.64259e-12	2.30262e-10
TCF12	0.534061	7.67636e-12	2.30929e-10
FGFR1	0.533991	7.73424e-12	2.32319e-10
DNMT3B	0.533881	7.82512e-12	2.34503e-10
PNN	0.533871	7.83317e-12	2.34503e-10
ZNF419	0.53386	7.84231e-12	2.34503e-10
ZNF284	0.53384	7.85893e-12	2.34647e-10
SIN3B	0.53376	7.92609e-12	2.36297e-10
STRIP1	0.533443	8.19803e-12	2.44039e-10
RAVER1	0.533395	8.2396e-12	2.44638e-10
CDH10	0.533391	8.24278e-12	2.44638e-10
ZNF841	0.53335	8.27879e-12	2.45341e-10
FKBP10	0.533289	8.33323e-12	2.46587e-10
SARM1	0.533221	8.39323e-12	2.47993e-10
SART3	0.532994	8.59752e-12	2.53652e-10
ZNF136	0.532959	8.62929e-12	2.54213e-10
RHBDF1	0.532938	8.64912e-12	2.5442e-10
UNC45A	0.532907	8.67721e-12	2.54869e-10
CS	0.532833	8.74583e-12	2.56506e-10
CKAP2L	0.532692	8.87749e-12	2.59984e-10
FAM76B	0.532578	8.98471e-12	2.62737e-10
ZNF527	0.532515	9.04538e-12	2.64037e-10
ZBTB39	0.532504	9.05575e-12	2.64037e-10
ZNF574	0.532468	9.09002e-12	2.64649e-10
NACC1	0.532409	9.14732e-12	2.65927e-10
RGS12	0.532327	9.22676e-12	2.67137e-10
ZNF585B	0.532327	9.22696e-12	2.67137e-10
HMGCR	0.532325	9.22921e-12	2.67137e-10
SPSB4	0.532159	9.39258e-12	2.7147e-10
CITED1	0.531956	9.59577e-12	2.76755e-10
VASH1	0.531949	9.60328e-12	2.76755e-10
AGRN	0.531823	9.73168e-12	2.8005e-10
SOX12	0.531636	9.92566e-12	2.85125e-10
CCNB1IP1	0.531626	9.93671e-12	2.85125e-10
BMP7	0.531438	1.01353e-11	2.90404e-10
ZNF343	0.531394	1.01822e-11	2.90773e-10
CTCF	0.531375	1.02033e-11	2.90773e-10
ZNF84	0.531373	1.02049e-11	2.90773e-10
TARDBP	0.531372	1.02067e-11	2.90773e-10
ZNF512B	0.531268	1.0319e-11	2.93552e-10
CWC22	0.531096	1.05073e-11	2.98481e-10
MAU2	0.530845	1.07889e-11	3.06045e-10
GMEB2	0.53083	1.08066e-11	3.06109e-10
ZC3H13	0.530737	1.09127e-11	3.08677e-10
CCDC88A	0.530644	1.10203e-11	3.11276e-10
SNRK	0.530553	1.11254e-11	3.13645e-10
UBR7	0.530545	1.11357e-11	3.13645e-10
RP9	0.530499	1.11889e-11	3.14697e-10
CSE1L	0.530296	1.14303e-11	3.21034e-10
ARMCX5	0.530105	1.16616e-11	3.27068e-10
POLE	0.530052	1.17272e-11	3.28443e-10
HNRNPU	0.52982	1.20158e-11	3.36053e-10
UBTD2	0.529793	1.20507e-11	3.36557e-10
EID2	0.529665	1.22131e-11	3.40408e-10
EXOSC10	0.529658	1.22229e-11	3.40408e-10
SEPTIN9	0.529604	1.22916e-11	3.41844e-10
KRI1	0.529443	1.25013e-11	3.46871e-10
CDC16	0.529432	1.25156e-11	3.46871e-10
NT5C3A	0.52942	1.25312e-11	3.46871e-10
SPDL1	0.529397	1.25615e-11	3.46871e-10
RBMX	0.529385	1.25769e-11	3.46871e-10
ANKRD10	0.529373	1.25922e-11	3.46871e-10
ZNF704	0.529372	1.25945e-11	3.46871e-10
BEAN1	0.529329	1.26506e-11	3.47936e-10
FAT1	0.529292	1.26996e-11	3.48802e-10
FAM98B	0.529265	1.27363e-11	3.49325e-10
IER5	0.529154	1.28849e-11	3.52916e-10
VRK1	0.528978	1.31242e-11	3.58974e-10
ZNF616	0.528946	1.31691e-11	3.59674e-10
ANAPC1	0.528933	1.31859e-11	3.59674e-10
NOL11	0.528783	1.33955e-11	3.6489e-10
MCM10	0.528734	1.34633e-11	3.66235e-10
ZBED4	0.528651	1.35817e-11	3.6895e-10
GTF2F1	0.528547	1.37298e-11	3.72465e-10
ZNF814	0.528483	1.38219e-11	3.74452e-10
ZNF626	0.528428	1.39017e-11	3.76102e-10
LEMD3	0.528357	1.40042e-11	3.78362e-10
ZNF320	0.528319	1.40603e-11	3.79361e-10
DOK4	0.52825	1.41614e-11	3.8157e-10
CORO2B	0.528186	1.42564e-11	3.83612e-10
DHRS13	0.528112	1.43676e-11	3.86081e-10
AAAS	0.527952	1.4609e-11	3.92022e-10
HEATR1	0.52794	1.46281e-11	3.92022e-10
CASP3	0.527863	1.47453e-11	3.94632e-10
SF3B1	0.527805	1.4835e-11	3.96496e-10
TNRC18	0.527559	1.52204e-11	4.06252e-10
DLST	0.527516	1.52887e-11	4.07529e-10
TYW5	0.527453	1.53883e-11	4.09632e-10
LMBR1	0.527274	1.5678e-11	4.16788e-10
ZC3H14	0.527215	1.57747e-11	4.18799e-10
C17ORF53	0.527165	1.58568e-11	4.20417e-10
ZNF133	0.527104	1.59588e-11	4.22373e-10
CCDC144CP	0.527095	1.59731e-11	4.22373e-10
SSBP4	0.527002	1.61277e-11	4.25895e-10
ATP11A	0.52697	1.61814e-11	4.26746e-10
MRPS9	0.526915	1.62753e-11	4.28655e-10
GNA11	0.526875	1.63423e-11	4.29657e-10
ARL10	0.526867	1.63566e-11	4.29657e-10
PIP5K1C	0.526818	1.64397e-11	4.31272e-10
GAB1	0.526774	1.65151e-11	4.32678e-10
UTP14C	0.526744	1.65672e-11	4.33472e-10
FBL	0.52666	1.67113e-11	4.36667e-10
ZNF555	0.526604	1.68085e-11	4.38631e-10
GTF3C2	0.526527	1.69446e-11	4.4134e-10
MLLT1	0.52652	1.69567e-11	4.4134e-10
IREB2	0.526401	1.71672e-11	4.46235e-10
ZNF583	0.526192	1.75436e-11	4.55424e-10
UBE2S	0.526172	1.75796e-11	4.55445e-10
CERS5	0.526166	1.75902e-11	4.55445e-10
FOXM1	0.52613	1.76573e-11	4.56588e-10
NBAS	0.526092	1.77253e-11	4.5775e-10
CCT5	0.52605	1.78037e-11	4.59178e-10
ZNF221	0.526012	1.78736e-11	4.60385e-10
AURKA	0.52588	1.81199e-11	4.66124e-10
KIAA1614	0.525849	1.81786e-11	4.67031e-10
ZNF444	0.525673	1.85115e-11	4.74569e-10
ZNF746	0.525669	1.85198e-11	4.74569e-10
PTGFRN	0.525547	1.87544e-11	4.79963e-10
MTREX	0.525526	1.87962e-11	4.80414e-10
KLHL4	0.525479	1.8888e-11	4.8214e-10
MAP2K2	0.525431	1.89813e-11	4.83901e-10
PPP4R3A	0.525406	1.90318e-11	4.84568e-10
DMWD	0.525269	1.93018e-11	4.90812e-10
ZNF57	0.525222	1.93967e-11	4.92597e-10
RBL1	0.525148	1.9546e-11	4.95756e-10
FOXK2	0.524986	1.98752e-11	5.03463e-10
FAAP100	0.524947	1.9956e-11	5.04515e-10
ZNF41	0.524941	1.99675e-11	5.04515e-10
NAV1	0.524923	2.00049e-11	5.04819e-10
PSPC1	0.524824	2.02093e-11	5.08264e-10
SLC24A3	0.524823	2.02126e-11	5.08264e-10
ATRN	0.52482	2.02181e-11	5.08264e-10
AKAP8L	0.524785	2.02914e-11	5.09463e-10
RPH3A	0.52475	2.03659e-11	5.10689e-10
FOXF2	0.524692	2.04878e-11	5.13098e-10
ZNF785	0.524554	2.07821e-11	5.19815e-10
PCNX1	0.524517	2.08607e-11	5.21123e-10
FBXW8	0.524424	2.10622e-11	5.25227e-10
PA2G4P4	0.524417	2.10778e-11	5.25227e-10
POLRMT	0.524274	2.13901e-11	5.32343e-10
ZNF286A	0.524249	2.14441e-11	5.33021e-10
ZWILCH	0.52395	2.21154e-11	5.4902e-10
RBM12	0.523829	2.23938e-11	5.55237e-10
CTDSPL2	0.523789	2.24843e-11	5.56788e-10
LMNB1	0.523774	2.25197e-11	5.5697e-10
KSR1	0.523723	2.26375e-11	5.59189e-10
ILDR2	0.523689	2.27172e-11	5.60462e-10
FAM133B	0.523652	2.28031e-11	5.61882e-10
ASXL1	0.523504	2.31531e-11	5.69802e-10
CAMK2N2	0.523382	2.34448e-11	5.75694e-10
THSD1P1	0.523369	2.34774e-11	5.75694e-10
BRCA2	0.523368	2.34794e-11	5.75694e-10
FBXO5	0.523248	2.37713e-11	5.81619e-10
ZNF207	0.523244	2.37795e-11	5.81619e-10
THSD1	0.523196	2.3897e-11	5.83775e-10
RARA	0.523145	2.40235e-11	5.86143e-10
ZNF324	0.523116	2.40952e-11	5.87049e-10
SRRM5	0.523106	2.41196e-11	5.87049e-10
LRRTM3	0.523079	2.41858e-11	5.8794e-10
LOC407835	0.52297	2.44578e-11	5.93826e-10
CSTF3	0.522906	2.46188e-11	5.97006e-10
ZNF285	0.522888	2.46654e-11	5.97407e-10
SH3BP4	0.52275	2.50159e-11	6.05159e-10
LSM11	0.522629	2.53289e-11	6.11987e-10
MDH2	0.522609	2.53815e-11	6.12513e-10
EIF2AK3	0.522509	2.56413e-11	6.18033e-10
KDM5B	0.522385	2.5971e-11	6.25222e-10
ARHGEF40	0.52236	2.60381e-11	6.26079e-10
GRPEL2	0.522344	2.60797e-11	6.26321e-10
FUS	0.522204	2.64561e-11	6.34511e-10
CARM1	0.522194	2.64845e-11	6.34511e-10
ZNF780A	0.522122	2.66778e-11	6.38373e-10
CD276	0.521985	2.70557e-11	6.46138e-10
PAICS	0.521981	2.70673e-11	6.46138e-10
CYTH2	0.521775	2.76416e-11	6.59056e-10
PAPOLA	0.521761	2.76831e-11	6.59254e-10
TMEM259	0.52173	2.77706e-11	6.60548e-10
HDGFL2	0.521424	2.86521e-11	6.80701e-10
ADNP2	0.521395	2.8738e-11	6.81482e-10
PGAM5	0.521389	2.87535e-11	6.81482e-10
HEATR6	0.521331	2.89254e-11	6.84741e-10
GINS1	0.521205	2.92991e-11	6.92761e-10
CCND1	0.521186	2.93561e-11	6.93286e-10
MAPK11	0.521085	2.966e-11	6.99631e-10
ZNF777	0.520892	3.02489e-11	7.12678e-10
FANCA	0.520742	3.07161e-11	7.22828e-10
ZNF569	0.520584	3.12127e-11	7.33646e-10
QRICH1	0.520474	3.15645e-11	7.41039e-10
MYBBP1A	0.520365	3.19185e-11	7.48465e-10
DCPS	0.52035	3.19672e-11	7.48725e-10
CEP128	0.520199	3.24604e-11	7.59382e-10
PTPN9	0.520173	3.25469e-11	7.6051e-10
RACGAP1	0.520091	3.28199e-11	7.65377e-10
SMURF2	0.520087	3.28321e-11	7.65377e-10
TAF2	0.520058	3.29283e-11	7.66721e-10
ZFP14	0.519994	3.31426e-11	7.70808e-10
NVL	0.519951	3.32879e-11	7.73282e-10
SRSF1	0.519836	3.36786e-11	7.81446e-10
MIER3	0.519656	3.43001e-11	7.94938e-10
FBXO17	0.519639	3.43621e-11	7.95449e-10
EBF4	0.519509	3.48165e-11	8.05031e-10
SPINDOC	0.519481	3.49145e-11	8.06359e-10
PGBD1	0.519421	3.51298e-11	8.09596e-10
ZNF334	0.519419	3.51361e-11	8.09596e-10
ZSCAN9	0.519176	3.6014e-11	8.28864e-10
HAPLN4	0.519105	3.62738e-11	8.32099e-10
KLC1	0.519101	3.62875e-11	8.32099e-10
LZTS1	0.519089	3.63318e-11	8.32099e-10
ZNF195	0.519081	3.63604e-11	8.32099e-10
ZNF607	0.51908	3.63638e-11	8.32099e-10
TM9SF2	0.51893	3.69226e-11	8.43483e-10
LUC7L2	0.518923	3.69461e-11	8.43483e-10
TIMELESS	0.518837	3.72704e-11	8.4991e-10
ZNF844	0.518815	3.73516e-11	8.50786e-10
HDGFL3	0.51857	3.82901e-11	8.71165e-10
LRP3	0.518516	3.84998e-11	8.74936e-10
SF3A2	0.518497	3.85751e-11	8.75647e-10
CDC6	0.518403	3.89444e-11	8.8302e-10
ZNF318	0.518346	3.91677e-11	8.87073e-10
ZNF772	0.518245	3.95716e-11	8.95201e-10
ACTN4	0.518009	4.0524e-11	9.15704e-10
LOC100129034	0.51776	4.15568e-11	9.37975e-10
ZNF510	0.517681	4.18893e-11	9.44408e-10
FEM1B	0.517564	4.23836e-11	9.5447e-10
CLPP	0.517516	4.25923e-11	9.58086e-10
RNF216P1	0.517465	4.28087e-11	9.61866e-10
ZNF416	0.517454	4.28571e-11	9.61866e-10
ZNF627	0.517433	4.29489e-11	9.62841e-10
MAPK1IP1L	0.517397	4.31037e-11	9.65222e-10
DUS3L	0.517284	4.35972e-11	9.75176e-10
MEX3A	0.517208	4.39348e-11	9.81623e-10
RIOK1	0.517119	4.43277e-11	9.89288e-10
CALM1	0.517026	4.47441e-11	9.97109e-10
ZNF175	0.517019	4.47784e-11	9.97109e-10
LRRC59	0.516854	4.55243e-11	1.01258e-09
MED16	0.516841	4.55866e-11	1.01284e-09
MBTD1	0.516807	4.574e-11	1.01511e-09
POGLUT2	0.516771	4.59084e-11	1.01741e-09
SLC27A1	0.516763	4.59459e-11	1.01741e-09
EARS2	0.516693	4.62683e-11	1.02341e-09
DPH2	0.516659	4.64296e-11	1.02584e-09
ZNF786	0.516553	4.69231e-11	1.03559e-09
MSL1	0.516419	4.75604e-11	1.04849e-09
PRKD2	0.516385	4.77231e-11	1.05091e-09
SLC7A1	0.516369	4.78011e-11	1.05147e-09
RBM5	0.516347	4.79046e-11	1.05258e-09
DPY19L4	0.516333	4.79748e-11	1.05296e-09
PHF20L1	0.516238	4.84308e-11	1.06179e-09
CENPBD1P1	0.516159	4.88171e-11	1.06882e-09
TET2	0.516147	4.88761e-11	1.06882e-09
SKA3	0.51614	4.89126e-11	1.06882e-09
WDR82	0.516017	4.95204e-11	1.08091e-09
MAML1	0.51579	5.06598e-11	1.10457e-09
HMG20A	0.515766	5.07819e-11	1.10534e-09
SUPT16H	0.515761	5.08062e-11	1.10534e-09
EHMT1	0.515692	5.11595e-11	1.11181e-09
ZNF761	0.515574	5.17663e-11	1.12377e-09
SMARCB1	0.515527	5.20094e-11	1.12781e-09
XRCC1	0.515495	5.21758e-11	1.1298e-09
CENPN	0.515488	5.22147e-11	1.1298e-09
PPT2	0.515459	5.23683e-11	1.13189e-09
SOCS4	0.515435	5.24914e-11	1.13332e-09
TMPO	0.5154	5.26768e-11	1.13579e-09
EMSY	0.515392	5.272e-11	1.13579e-09
FJX1	0.515137	5.40812e-11	1.16386e-09
CSRNP2	0.51512	5.41718e-11	1.16455e-09
CCDC86	0.515102	5.42688e-11	1.16537e-09
B4GALNT4	0.515082	5.43793e-11	1.16649e-09
ZNF667	0.515064	5.44777e-11	1.16734e-09
YES1	0.515038	5.46191e-11	1.16911e-09
QTRT1	0.514983	5.49236e-11	1.17436e-09
PGPEP1	0.514963	5.5033e-11	1.17544e-09
PYGO1	0.514942	5.51466e-11	1.17627e-09
KIF18A	0.514934	5.51904e-11	1.17627e-09
TIMM29	0.51491	5.53235e-11	1.17785e-09
FLRT3	0.514855	5.56259e-11	1.18302e-09
ANKRD50	0.514742	5.62618e-11	1.19526e-09
TTL	0.514594	5.70984e-11	1.21174e-09
DDHD1	0.514543	5.7388e-11	1.21659e-09
RBBP9	0.514433	5.80225e-11	1.22873e-09
PIK3R2	0.514417	5.81138e-11	1.22935e-09
ZNF584	0.514179	5.95113e-11	1.25758e-09
SRSF10	0.514154	5.96578e-11	1.25934e-09
COG3	0.514115	5.98947e-11	1.26221e-09
ZNF628	0.51411	5.99209e-11	1.26221e-09
SHF	0.513992	6.06282e-11	1.27576e-09
ZNF709	0.513961	6.08178e-11	1.2784e-09
NSD1	0.513913	6.11116e-11	1.28322e-09
IPO8	0.513897	6.12043e-11	1.2838e-09
NUP107	0.513875	6.13413e-11	1.28532e-09
CASP2	0.513781	6.19172e-11	1.29602e-09
ZNF17	0.513039	6.66599e-11	1.39327e-09
EFNB1	0.513033	6.67032e-11	1.39327e-09
PLCG1	0.512986	6.70133e-11	1.39828e-09
BDP1	0.512914	6.74916e-11	1.40678e-09
ETS1	0.512902	6.75767e-11	1.40708e-09
PLK1	0.512883	6.77032e-11	1.40824e-09
TTI1	0.512847	6.79467e-11	1.41183e-09
SIPA1L2	0.512655	6.92525e-11	1.43678e-09
CEP170	0.512649	6.9292e-11	1.43678e-09
SMYD5	0.512585	6.97325e-11	1.44441e-09
ZC3H4	0.512425	7.08464e-11	1.46595e-09
CDK14	0.512269	7.1951e-11	1.48726e-09
CEP57	0.512243	7.21378e-11	1.48942e-09
CDC14B	0.512234	7.22054e-11	1.48942e-09
NCL	0.512146	7.28381e-11	1.50092e-09
WDR4	0.512037	7.36231e-11	1.51552e-09
DHX34	0.511994	7.39415e-11	1.5205e-09
ANKLE2	0.51195	7.42649e-11	1.52558e-09
AP1M1	0.511931	7.43999e-11	1.52677e-09
ZNF470	0.511906	7.45841e-11	1.52897e-09
DNAJC2	0.511756	7.57034e-11	1.54905e-09
NDE1	0.511754	7.57191e-11	1.54905e-09
NCBP3	0.511726	7.59271e-11	1.55171e-09
EEFSEC	0.511603	7.68575e-11	1.56911e-09
LRRC37BP1	0.511585	7.69928e-11	1.57026e-09
POGLUT1	0.511396	7.84412e-11	1.59816e-09
GID8	0.511312	7.90977e-11	1.60988e-09
COG7	0.511289	7.9278e-11	1.6119e-09
GATAD2B	0.511248	7.95988e-11	1.61624e-09
ADGRE5	0.511232	7.97226e-11	1.61624e-09
DCAF7	0.511226	7.97763e-11	1.61624e-09
CCDC112	0.511221	7.98165e-11	1.61624e-09
JMJD1C	0.511128	8.05517e-11	1.62947e-09
ZNF689	0.511114	8.06592e-11	1.62999e-09
ARGLU1	0.511046	8.11999e-11	1.63925e-09
MGST1	-0.510937	8.20821e-11	1.65538e-09
PCDHGC4	0.510647	8.44612e-11	1.70163e-09
PUM2	0.510592	8.49245e-11	1.70924e-09
MAPK12	0.510518	8.55451e-11	1.71998e-09
SCFD2	0.510304	8.7369e-11	1.75488e-09
NOL10	0.510263	8.77168e-11	1.76009e-09
WDFY1	0.510244	8.78848e-11	1.76168e-09
SUN1	0.510162	8.85993e-11	1.77422e-09
ZNF629	0.510039	8.967e-11	1.79385e-09
POP1	0.50977	9.20795e-11	1.8402e-09
COL4A2	0.509748	9.22755e-11	1.84227e-09
ZNF445	0.509684	9.28563e-11	1.852e-09
CUL4A	0.509626	9.33936e-11	1.86085e-09
U2SURP	0.509562	9.39771e-11	1.87061e-09
CTNND1	0.509363	9.58373e-11	1.90572e-09
TLK2	0.509346	9.59894e-11	1.90626e-09
ZNF225	0.509339	9.60557e-11	1.90626e-09
MED13	0.509195	9.74219e-11	1.93144e-09
ROCK2	0.509117	9.81755e-11	1.94444e-09
DBF4	0.509012	9.91948e-11	1.9609e-09
EXO1	0.509011	9.92037e-11	1.9609e-09
HP1BP3	0.508985	9.94501e-11	1.96382e-09
PTPN21	0.508893	1.00353e-10	1.97968e-09
RBM14	0.508747	1.01806e-10	2.00635e-09
NOTCH4	0.508731	1.01957e-10	2.00734e-09
SFSWAP	0.508624	1.03036e-10	2.02657e-09
TDG	0.508444	1.04869e-10	2.05921e-09
MAP2	0.508441	1.04902e-10	2.05921e-09
SLC37A3	0.508334	1.06004e-10	2.0788e-09
NAA30	0.508283	1.06527e-10	2.08698e-09
NDC1	0.50825	1.06871e-10	2.09167e-09
PLAGL2	0.508083	1.08638e-10	2.12416e-09
SNW1	0.507879	1.10818e-10	2.16318e-09
CEP78	0.507876	1.10851e-10	2.16318e-09
TTC17	0.507862	1.11011e-10	2.16417e-09
RBM39	0.507845	1.11193e-10	2.16559e-09
DHX37	0.507834	1.11306e-10	2.16568e-09
EHMT2	0.507755	1.1217e-10	2.18036e-09
TMEM145	0.507728	1.12468e-10	2.18401e-09
NPAS3	0.507707	1.12699e-10	2.18637e-09
MCM4	0.507691	1.12872e-10	2.18722e-09
RAD54L	0.507683	1.12963e-10	2.18722e-09
KAT6A	0.507621	1.13654e-10	2.19744e-09
RRM2	0.507607	1.13811e-10	2.19744e-09
PRMT5	0.507605	1.13823e-10	2.19744e-09
ZSCAN21	0.507552	1.14418e-10	2.2068e-09
GRIA3	0.507529	1.1467e-10	2.20951e-09
KHDRBS1	0.50745	1.15564e-10	2.22458e-09
PPP1R12A	0.507438	1.15694e-10	2.22493e-09
PMEPA1	0.507425	1.15848e-10	2.22574e-09
RNF111	0.507357	1.16614e-10	2.23829e-09
KIF7	0.507315	1.17092e-10	2.2453e-09
HNRNPR	0.507253	1.178e-10	2.25669e-09
KLF16	0.507237	1.17986e-10	2.25809e-09
UBE3A	0.507217	1.18222e-10	2.25836e-09
ZNF480	0.507216	1.18227e-10	2.25836e-09
HMGB3	0.507186	1.18578e-10	2.26152e-09
ZSCAN25	0.507182	1.1862e-10	2.26152e-09
COX10	0.507141	1.19099e-10	2.26829e-09
TRA2A	0.507132	1.19204e-10	2.26829e-09
PIP5K1A	0.507106	1.19502e-10	2.2718e-09
SYMPK	0.506834	1.22709e-10	2.33054e-09
HDHD5	0.506793	1.23205e-10	2.33772e-09
RBM25	0.506577	1.25826e-10	2.38518e-09
ZNF235	0.506454	1.27336e-10	2.4115e-09
PSMD11	0.506412	1.27856e-10	2.41904e-09
RANBP3	0.50634	1.28758e-10	2.43379e-09
CECR2	0.506115	1.31606e-10	2.48526e-09
PARP2	0.506083	1.32009e-10	2.49051e-09
NONO	0.506022	1.32791e-10	2.50289e-09
ZNF700	0.506012	1.32919e-10	2.50293e-09
VWA8	0.505971	1.33454e-10	2.51062e-09
ZNF708	0.505801	1.35671e-10	2.54992e-09
TFIP11	0.505785	1.35879e-10	2.55141e-09
DFFB	0.505767	1.36125e-10	2.55363e-09
GTF2F2	0.50574	1.36473e-10	2.55774e-09
RBM4	0.50572	1.36738e-10	2.56029e-09
ZNF184	0.50551	1.39558e-10	2.60993e-09
KANSL1	0.505503	1.39651e-10	2.60993e-09
PDE7B	0.505468	1.40127e-10	2.61636e-09
SIPA1L3	0.505429	1.40662e-10	2.62388e-09
FAM32A	0.505406	1.40976e-10	2.62729e-09
CUL3	0.505353	1.41694e-10	2.63819e-09
DTL	0.505298	1.42458e-10	2.64993e-09
GPR161	0.505213	1.43626e-10	2.66916e-09
ECSIT	0.50518	1.44094e-10	2.67365e-09
ZNF791	0.505177	1.44136e-10	2.67365e-09
PRKDC	0.505138	1.44673e-10	2.679e-09
WWC2	0.505137	1.44694e-10	2.679e-09
NCOA5	0.505033	1.46163e-10	2.70367e-09
RALGAPB	0.505001	1.46608e-10	2.70939e-09
GJC1	0.5048	1.4949e-10	2.76007e-09
CCDC97	0.504766	1.49975e-10	2.76647e-09
CCDC124	0.504707	1.50844e-10	2.77991e-09
DVL2	0.504694	1.51027e-10	2.78071e-09
TGS1	0.504628	1.51994e-10	2.79592e-09
DPF2	0.504522	1.53565e-10	2.82222e-09
DDX17	0.50449	1.54032e-10	2.82819e-09
LIN54	0.504287	1.57085e-10	2.88128e-09
DHPS	0.504279	1.57213e-10	2.88128e-09
MAN2C1	0.50412	1.59641e-10	2.92307e-09
ZNF324B	0.504044	1.60822e-10	2.94199e-09
DGKZ	0.504012	1.61312e-10	2.94824e-09
HNRNPM	0.50398	1.61818e-10	2.95478e-09
PRDM10	0.503904	1.62999e-10	2.97361e-09
ZFP37	0.503811	1.64463e-10	2.99757e-09
LIX1L	0.503504	1.69402e-10	3.08477e-09
HDAC9	0.503479	1.69821e-10	3.08957e-09
ZNF506	0.503468	1.70001e-10	3.09001e-09
TMEM201	0.503449	1.70302e-10	3.09265e-09
SIRT6	0.503402	1.71085e-10	3.10247e-09
SP4	0.503398	1.71154e-10	3.10247e-09
ANKRD17	0.503243	1.7372e-10	3.14197e-09
PLXDC1	0.503238	1.73799e-10	3.14197e-09
PTPRS	0.503238	1.73808e-10	3.14197e-09
MORC2	0.503209	1.7429e-10	3.14783e-09
GPLD1	0.50312	1.75794e-10	3.16773e-09
DHX35	0.503111	1.75932e-10	3.16773e-09
PPP6R3	0.503109	1.75967e-10	3.16773e-09
WRNIP1	0.503106	1.76029e-10	3.16773e-09
IPW	0.502982	1.78144e-10	3.20096e-09
CDC34	0.502978	1.78198e-10	3.20096e-09
ZNF230	0.502902	1.79503e-10	3.2215e-09
ZNF567	0.50289	1.79721e-10	3.22249e-09
XRCC3	0.502582	1.8511e-10	3.31417e-09
TIAM2	0.502579	1.85167e-10	3.31417e-09
HYOU1	0.502542	1.8582e-10	3.32286e-09
ZNF799	0.50243	1.87838e-10	3.35594e-09
PITPNB	0.502405	1.88294e-10	3.36106e-09
KCTD15	0.502168	1.9262e-10	3.43521e-09
ZBTB12	0.502107	1.93756e-10	3.45236e-09
MCM7	0.50202	1.95378e-10	3.47815e-09
DCP1A	0.501982	1.96086e-10	3.48763e-09
PNMA1	0.501897	1.97697e-10	3.513e-09
USP28	0.501888	1.97866e-10	3.513e-09
ST8SIA5	0.501875	1.98114e-10	3.51427e-09
NBEA	0.501728	2.00918e-10	3.56083e-09
CKAP2	0.501672	2.01999e-10	3.5768e-09
TACC3	0.501655	2.02323e-10	3.57936e-09
MCPH1	0.501601	2.03382e-10	3.59489e-09
SMARCAD1	0.501587	2.03647e-10	3.59638e-09
CDH5	0.501494	2.05463e-10	3.62522e-09
CLPX	0.501473	2.05875e-10	3.62927e-09
KCND3	0.501417	2.06982e-10	3.64555e-09
ZNF519	0.50135	2.08312e-10	3.66473e-09
ZNF362	0.501344	2.08439e-10	3.66473e-09
SLC2A13	0.501171	2.11914e-10	3.72223e-09
LRP4	0.501163	2.12084e-10	3.72223e-09
ZNF526	0.501066	2.14057e-10	3.75355e-09
GSK3B	0.500982	2.15779e-10	3.7804e-09
UBA2	0.500964	2.16146e-10	3.78351e-09
ZNF143	0.500951	2.16406e-10	3.78472e-09
ZNF614	0.500902	2.17426e-10	3.79922e-09
TBRG4	0.50086	2.18309e-10	3.81131e-09
SEC23A	0.500841	2.18692e-10	3.81464e-09
PPAN	0.500735	2.20924e-10	3.84403e-09
BEGAIN	0.500734	2.20946e-10	3.84403e-09
KNTC1	0.500733	2.20957e-10	3.84403e-09
RBM23	0.500693	2.21809e-10	3.85549e-09
ZNF354C	0.500637	2.22999e-10	3.87278e-09
BLMH	0.500514	2.25623e-10	3.91493e-09
NCAPG	0.500437	2.27286e-10	3.94035e-09
CCAR1	0.500369	2.28767e-10	3.96257e-09
SNHG17	0.500253	2.31329e-10	4.00058e-09
ALKBH4	0.500251	2.31364e-10	4.00058e-09
PLD5	0.500195	2.32603e-10	4.01851e-09
ZNF461	0.500024	2.36418e-10	4.08088e-09
POMT2	0.499962	2.37826e-10	4.0995e-09
TGFB1I1	0.499958	2.37909e-10	4.0995e-09
NOP2	0.499922	2.38718e-10	4.10987e-09
ANGEL2	0.499872	2.39863e-10	4.12602e-09
SNRPD3	0.499708	2.43636e-10	4.18729e-09
UACA	0.499694	2.43976e-10	4.18952e-09
CNTD2	0.499654	2.44892e-10	4.20163e-09
ERCC6L	0.499609	2.45955e-10	4.21621e-09
GRIP2	0.499547	2.47396e-10	4.23727e-09
KPNA2	0.499484	2.48875e-10	4.25893e-09
USP13	0.499444	2.49831e-10	4.27029e-09
DDX39A	0.499438	2.49968e-10	4.27029e-09
POLR2E	0.499405	2.50754e-10	4.28003e-09
GRB10	0.499206	2.55555e-10	4.35824e-09
HNRNPA0	0.499086	2.58483e-10	4.4044e-09
RSPRY1	0.499048	2.59423e-10	4.41664e-09
ABL1	0.498973	2.61262e-10	4.44413e-09
PRR12	0.498806	2.65438e-10	4.51132e-09
DDX52	0.498733	2.67278e-10	4.53871e-09
LIN9	0.498696	2.68223e-10	4.55086e-09
PPP4R1	0.49864	2.69639e-10	4.57098e-09
CASK	0.498513	2.72926e-10	4.62277e-09
ZNF568	0.498281	2.7898e-10	4.72128e-09
ADGRA1	0.498237	2.80159e-10	4.73721e-09
TEDC1	0.498143	2.82644e-10	4.77517e-09
ZNF512	0.498063	2.84795e-10	4.80743e-09
UBP1	0.49801	2.86225e-10	4.82747e-09
ING5	0.497949	2.8789e-10	4.85144e-09
C11ORF95	0.497912	2.88905e-10	4.86441e-09
RBM33	0.497799	2.91999e-10	4.91234e-09
IL27RA	0.497749	2.93392e-10	4.93162e-09
ZNF493	0.497673	2.95506e-10	4.96295e-09
PATZ1	0.497602	2.97502e-10	4.99225e-09
PALM2-AKAP2	0.497581	2.98076e-10	4.99768e-09
DPP3	0.497495	3.00506e-10	5.03417e-09
CYTH3	0.497396	3.03329e-10	5.07719e-09
ENTR1	0.497376	3.039e-10	5.08247e-09
ERCC3	0.497205	3.08855e-10	5.16099e-09
KNOP1	0.49719	3.09299e-10	5.16406e-09
SAMD1	0.497123	3.11262e-10	5.19248e-09
GSX1	0.497098	3.11991e-10	5.20028e-09
RAD54B	0.497082	3.12448e-10	5.20355e-09
ZNF521	0.497013	3.14509e-10	5.23348e-09
NOC2L	0.496963	3.15988e-10	5.2537e-09
ZNF335	0.496849	3.1941e-10	5.30615e-09
PHF21B	0.496807	3.20659e-10	5.32246e-09
SLC27A3	0.496776	3.21594e-10	5.33352e-09
ZNF827	0.496715	3.23473e-10	5.36022e-09
TBC1D31	0.4967	3.23906e-10	5.36293e-09
NAT14	0.496667	3.24912e-10	5.37511e-09
EML4	0.496641	3.25731e-10	5.38418e-09
TROAP	0.49649	3.30394e-10	5.45672e-09
NGFR	0.496462	3.31259e-10	5.46646e-09
POLDIP3	0.496399	3.33241e-10	5.49461e-09
GSPT1	0.496384	3.33702e-10	5.49764e-09
ZKSCAN5	0.496323	3.35633e-10	5.52033e-09
SAMD10	0.496323	3.35634e-10	5.52033e-09
SLC39A3	0.496313	3.35931e-10	5.52065e-09
ANKRD13C	0.49616	3.40818e-10	5.59633e-09
ORAI1	0.495986	3.46421e-10	5.68365e-09
CAPN10	0.495921	3.48541e-10	5.70987e-09
NRM	0.49592	3.48593e-10	5.70987e-09
MEGF8	0.495909	3.48953e-10	5.71106e-09
ARHGAP23	0.495825	3.51713e-10	5.75149e-09
TIMM44	0.495816	3.52008e-10	5.75158e-09
ZNF653	0.495771	3.53502e-10	5.77126e-09
TRIM62	0.49574	3.54546e-10	5.78356e-09
C5ORF34	0.495603	3.59136e-10	5.85363e-09
NCAPD3	0.495327	3.68537e-10	6.00194e-09
DYNC1LI1	0.495307	3.69245e-10	6.00853e-09
BMERB1	0.495201	3.72945e-10	6.06378e-09
FBXW2	0.495017	3.79411e-10	6.15885e-09
CSNK1G1	0.495017	3.79411e-10	6.15885e-09
BRSK1	0.494994	3.80232e-10	6.16714e-09
PRR7	0.494838	3.85817e-10	6.25263e-09
LRP1	0.494811	3.868e-10	6.26345e-09
GSK3A	0.494752	3.8895e-10	6.29314e-09
IMMT	0.494731	3.89714e-10	6.30038e-09
GNPNAT1	0.494674	3.91804e-10	6.32902e-09
GTF2H4	0.494545	3.96576e-10	6.40091e-09
NR2F6	0.494522	3.97434e-10	6.40955e-09
KIAA0355	0.494477	3.99112e-10	6.42681e-09
POM121	0.494475	3.9915e-10	6.42681e-09
NUP205	0.494408	4.01682e-10	6.46234e-09
MEX3D	0.494376	4.02865e-10	6.47613e-09
CEP295	0.494198	4.09653e-10	6.57992e-09
RAD18	0.494145	4.11663e-10	6.60687e-09
DHX36	0.494136	4.12024e-10	6.60734e-09
ZCCHC8	0.494093	4.13683e-10	6.62859e-09
POU3F3	0.494072	4.14492e-10	6.63622e-09
MED1	0.494054	4.15182e-10	6.64191e-09
RBAK	0.493951	4.19224e-10	6.70118e-09
KIF2C	0.493882	4.21921e-10	6.73887e-09
NUP88	0.493738	4.27632e-10	6.8246e-09
TLK1	0.493567	4.34501e-10	6.92867e-09
SF3B3	0.493514	4.3665e-10	6.95736e-09
NUP58	0.493433	4.39969e-10	7.00464e-09
THOP1	0.49329	4.45874e-10	7.09296e-09
CDYL	0.493189	4.50096e-10	7.1544e-09
TXNDC2	0.493173	4.50756e-10	7.15918e-09
GTF3C3	0.493148	4.51814e-10	7.1687e-09
ZDHHC18	0.493142	4.52077e-10	7.1687e-09
ZNF678	0.493087	4.54389e-10	7.19614e-09
SCFD1	0.493083	4.54531e-10	7.19614e-09
SLC7A6	0.49304	4.56375e-10	7.21958e-09
COL16A1	0.492991	4.58473e-10	7.247e-09
CHD8	0.492911	4.61906e-10	7.29548e-09
DCAF5	0.492872	4.63577e-10	7.31605e-09
ROBO2	0.492796	4.66842e-10	7.36174e-09
KMT5B	0.492784	4.67366e-10	7.36417e-09
LNX2	0.492761	4.68397e-10	7.37456e-09
INCENP	0.492691	4.71442e-10	7.41663e-09
LRRC37B	0.492574	4.76615e-10	7.49208e-09
IQGAP3	0.492548	4.77729e-10	7.49729e-09
ZKSCAN8	0.492546	4.77845e-10	7.49729e-09
CTNNBL1	0.492541	4.78077e-10	7.49729e-09
SRGAP2	0.492439	4.82613e-10	7.56246e-09
PPME1	0.492391	4.84756e-10	7.59006e-09
ATP9B	0.492376	4.85466e-10	7.5952e-09
STIL	0.49219	4.93905e-10	7.72115e-09
DHX57	0.492094	4.98341e-10	7.7832e-09
VAV2	0.492087	4.98657e-10	7.7832e-09
SF3B4	0.492013	5.02087e-10	7.83059e-09
CD101	0.492004	5.02512e-10	7.83108e-09
LRFN3	0.491777	5.13191e-10	7.99124e-09
WRN	0.491761	5.13989e-10	7.9974e-09
MCM3	0.491743	5.14836e-10	8.00432e-09
TEX10	0.491716	5.16115e-10	8.01792e-09
PRKD1	0.491703	5.16717e-10	8.02101e-09
TNPO1	0.491607	5.21354e-10	8.08668e-09
TUBGCP4	0.491586	5.22396e-10	8.09653e-09
ZGRF1	0.491458	5.28599e-10	8.18628e-09
VKORC1L1	0.491409	5.31037e-10	8.21764e-09
ESCO2	0.491392	5.31868e-10	8.22411e-09
ADO	0.491371	5.3287e-10	8.23114e-09
NT5DC2	0.491366	5.33151e-10	8.23114e-09
ZNF22	0.491208	5.40967e-10	8.34532e-09
EXT1	0.491105	5.46188e-10	8.41934e-09
PIP4K2B	0.490984	5.52308e-10	8.50709e-09
WDR33	0.490953	5.53892e-10	8.52339e-09
ARHGAP11B	0.490947	5.54224e-10	8.52339e-09
ZNF92	0.490907	5.56285e-10	8.54848e-09
PRKCSH	0.490804	5.6159e-10	8.62333e-09
LETM1	0.490791	5.62272e-10	8.62714e-09
E2F6	0.490773	5.63226e-10	8.62932e-09
STK35	0.490771	5.63282e-10	8.62932e-09
PROX1	0.490735	5.65183e-10	8.65178e-09
DAZAP1	0.490722	5.65851e-10	8.65534e-09
LIN52	0.490679	5.68106e-10	8.68315e-09
DLG1	0.490629	5.70747e-10	8.71682e-09
AARSD1	0.490219	5.92754e-10	9.04598e-09
KIAA0753	0.490028	6.03302e-10	9.1999e-09
MEIOC	0.490017	6.03912e-10	9.20214e-09
SMC6	0.489936	6.08456e-10	9.26427e-09
CRKL	0.489888	6.11129e-10	9.29786e-09
CDK5RAP1	0.489801	6.16053e-10	9.3656e-09
CHKA	0.489789	6.16733e-10	9.36878e-09
TECPR1	0.48977	6.17837e-10	9.37839e-09
CKAP5	0.489745	6.19268e-10	9.39294e-09
SLC35B2	0.489717	6.20824e-10	9.40628e-09
CAMSAP1	0.489713	6.21093e-10	9.40628e-09
TRRAP	0.489637	6.25454e-10	9.46511e-09
ZC3HC1	0.489566	6.29517e-10	9.51935e-09
MIB1	0.489526	6.31854e-10	9.54742e-09
NELFA	0.489447	6.36473e-10	9.60991e-09
BRF1	0.489366	6.41215e-10	9.6687e-09
ARIH2	0.489364	6.41338e-10	9.6687e-09
GNRHR2	0.489331	6.4332e-10	9.69123e-09
ZNF443	0.489296	6.45383e-10	9.71353e-09
SHOX2	0.489289	6.45778e-10	9.71353e-09
DPH1	0.489266	6.47176e-10	9.72721e-09
ISL2	0.489124	6.55691e-10	9.84732e-09
CDC37	0.489116	6.56158e-10	9.84732e-09
HIC2	0.489104	6.56899e-10	9.85102e-09
MAD1L1	0.489041	6.60693e-10	9.90044e-09
SGO1	0.48879	6.76125e-10	1.01181e-08
HIRA	0.488788	6.76233e-10	1.01181e-08
MCRS1	0.48876	6.77962e-10	1.01363e-08
ATP7B	0.488736	6.7948e-10	1.0144e-08
CEP192	0.488736	6.79497e-10	1.0144e-08
STK11	0.488467	6.96433e-10	1.0389e-08
ZNF354B	0.488426	6.99069e-10	1.04205e-08
ZSCAN32	0.488271	7.09104e-10	1.05622e-08
ORC6	0.488138	7.17775e-10	1.06834e-08
DPP6	0.488113	7.19422e-10	1.06999e-08
TNPO2	0.488078	7.21741e-10	1.07232e-08
ZNF595	0.488073	7.22068e-10	1.07232e-08
ELP3	0.487938	7.31086e-10	1.0849e-08
RTL10	0.487897	7.3379e-10	1.0881e-08
SNRNP70	0.487822	7.38842e-10	1.09478e-08
GPR3	0.487719	7.45905e-10	1.10442e-08
ZADH2	0.487671	7.49192e-10	1.10846e-08
ZNF737	0.487559	7.56852e-10	1.11896e-08
SPATA5	0.487543	7.57985e-10	1.11975e-08
PHF21A	0.487535	7.58513e-10	1.11975e-08
GTF2IRD1	0.487504	7.60664e-10	1.12209e-08
MTHFD1	0.487485	7.62046e-10	1.1232e-08
CDC23	0.487477	7.62599e-10	1.1232e-08
PIMREG	0.487469	7.63112e-10	1.1232e-08
MPPED2	0.487394	7.68397e-10	1.13015e-08
POLR3E	0.487341	7.72124e-10	1.13479e-08
EIF4ENIF1	0.487271	7.7709e-10	1.14124e-08
MAP4K3	0.487249	7.78652e-10	1.14269e-08
UCKL1	0.487236	7.79584e-10	1.14322e-08
FOXJ3	0.487212	7.81305e-10	1.1449e-08
UBTF	0.487188	7.82989e-10	1.14573e-08
WDR43	0.487187	7.83029e-10	1.14573e-08
C8ORF82	0.487135	7.86823e-10	1.15044e-08
SOS2	0.48711	7.88555e-10	1.15212e-08
RNF180	0.487083	7.9052e-10	1.15415e-08
ARHGEF18	0.487067	7.91662e-10	1.15497e-08
PYCR1	0.486963	7.99269e-10	1.16521e-08
SLC19A1	0.486836	8.08547e-10	1.17787e-08
TBX1	0.486766	8.13779e-10	1.18463e-08
FTSJ3	0.486757	8.1439e-10	1.18465e-08
LRRN1	0.486666	8.21232e-10	1.19373e-08
TM6SF2	0.486648	8.22535e-10	1.19475e-08
ASPM	0.486637	8.2336e-10	1.19507e-08
TADA1	0.486549	8.30034e-10	1.20388e-08
ORC1	0.486534	8.31156e-10	1.20463e-08
RECQL4	0.48645	8.37522e-10	1.21297e-08
PIGL	0.486438	8.38495e-10	1.2135e-08
PRKCI	0.486391	8.42052e-10	1.21776e-08
ZC3H7A	0.486381	8.42857e-10	1.21804e-08
SEC23B	0.48634	8.45999e-10	1.22169e-08
CCDC130	0.486276	8.50903e-10	1.22788e-08
TGIF1	0.486172	8.59022e-10	1.2387e-08
STK17A	0.486115	8.63537e-10	1.24365e-08
CHTF18	0.486112	8.63707e-10	1.24365e-08
CNTROB	0.486045	8.69041e-10	1.25043e-08
WDR75	0.485929	8.7825e-10	1.26276e-08
OLIG2	0.485855	8.84206e-10	1.27041e-08
PCM1	0.485764	8.91525e-10	1.28e-08
SETDB1	0.485601	9.04834e-10	1.29817e-08
LARS	0.485592	9.05612e-10	1.29835e-08
STX6	0.485578	9.06774e-10	1.29908e-08
BICRA	0.485526	9.11028e-10	1.30423e-08
ZBTB10	0.4855	9.132e-10	1.3064e-08
MIEF1	0.485488	9.14194e-10	1.30688e-08
MARS2	0.485356	9.25241e-10	1.32173e-08
POC1A	0.485278	9.3177e-10	1.3301e-08
NSD2	0.485247	9.34423e-10	1.33293e-08
RNF126	0.485213	9.37278e-10	1.33527e-08
TENT4A	0.485212	9.3741e-10	1.33527e-08
MKI67	0.485193	9.39014e-10	1.3366e-08
NCAPG2	0.485049	9.51332e-10	1.35316e-08
CRSP8P	0.484995	9.56056e-10	1.35891e-08
PAQR9	0.484906	9.63796e-10	1.36829e-08
MYO10	0.484903	9.64028e-10	1.36829e-08
BCLAF1	0.484869	9.67009e-10	1.37154e-08
DIP2B	0.48484	9.69541e-10	1.37415e-08
CSNK1E	0.484798	9.73278e-10	1.37846e-08
PANK3	0.484776	9.75188e-10	1.38019e-08
ESCO1	0.484715	9.80629e-10	1.3869e-08
RTL6	0.484598	9.91098e-10	1.40071e-08
CCNA2	0.484578	9.92884e-10	1.40224e-08
PIF1	0.484525	9.9767e-10	1.408e-08
MCAM	0.48449	1.00083e-09	1.41146e-08
CDC25C	0.484409	1.00821e-09	1.42086e-08
ORAI2	0.484333	1.01518e-09	1.42967e-08
SPC25	0.484227	1.02493e-09	1.44237e-08
ZNF77	0.484207	1.02679e-09	1.44396e-08
RNF219	0.48413	1.03403e-09	1.45312e-08
TOP3A	0.48411	1.0359e-09	1.45473e-08
KIF4A	0.48402	1.04434e-09	1.46553e-08
CDAN1	0.483833	1.0621e-09	1.48941e-08
ZNF426	0.4838	1.0653e-09	1.49284e-08
PGBD2	0.483775	1.06773e-09	1.49519e-08
MGA	0.483759	1.06926e-09	1.49628e-08
CLSPN	0.483607	1.08408e-09	1.51596e-08
TONSL	0.483585	1.08619e-09	1.51784e-08
RAB5A	0.483563	1.08841e-09	1.51987e-08
URB2	0.483526	1.09197e-09	1.52378e-08
ZNF559	0.483485	1.09605e-09	1.52763e-08
CPT1C	0.483483	1.09626e-09	1.52763e-08
CUX1	0.483466	1.09797e-09	1.52893e-08
ZNF430	0.483448	1.09968e-09	1.53024e-08
ZNF44	0.483417	1.10281e-09	1.53223e-08
DNAAF2	0.483416	1.10288e-09	1.53223e-08
TOP1P1	0.483411	1.10342e-09	1.53223e-08
APBB2	0.483381	1.10642e-09	1.53532e-08
USP7	0.4833	1.11456e-09	1.54554e-08
VN1R1	0.483245	1.12005e-09	1.55104e-08
CEP152	0.483245	1.12008e-09	1.55104e-08
CRK	0.483145	1.13021e-09	1.56397e-08
SYDE1	0.483108	1.13396e-09	1.56806e-08
NAB1	0.483068	1.13813e-09	1.57274e-08
PREX1	0.48306	1.13894e-09	1.57277e-08
CDCA5	0.483044	1.1405e-09	1.5731e-08
CSNK1A1	0.483042	1.14077e-09	1.5731e-08
RBM42	0.483015	1.14358e-09	1.57589e-08
TRAPPC11	0.482842	1.16154e-09	1.59953e-08
KIF22	0.482787	1.16726e-09	1.6049e-08
GPHN	0.482786	1.16737e-09	1.6049e-08
PXDC1	0.482781	1.16786e-09	1.6049e-08
ZNF107	0.482769	1.1692e-09	1.60563e-08
ZNF565	0.482629	1.18405e-09	1.6249e-08
PAXIP1	0.482581	1.18915e-09	1.63078e-08
TNFAIP1	0.48256	1.1914e-09	1.63273e-08
KLF3	0.482549	1.19252e-09	1.63315e-08
STAT5B	0.482532	1.19438e-09	1.63433e-08
ZNF823	0.482523	1.19538e-09	1.63433e-08
MTMR3	0.482518	1.19585e-09	1.63433e-08
AKAP7	0.482481	1.19992e-09	1.63877e-08
ITPRIPL1	0.482405	1.20807e-09	1.64876e-08
LCLAT1	0.482383	1.21057e-09	1.65104e-08
FBXO46	0.482343	1.21484e-09	1.65489e-08
LAPTM4B	0.482341	1.21506e-09	1.65489e-08
KDM4B	0.482333	1.21597e-09	1.65501e-08
NDUFS2	0.482286	1.22115e-09	1.66091e-08
SV2A	0.482197	1.2309e-09	1.67303e-08
ATP11B	0.48218	1.23284e-09	1.67452e-08
DOCK1	0.48215	1.23613e-09	1.67741e-08
PWWP3A	0.482145	1.23665e-09	1.67741e-08
WDR35	0.482137	1.23759e-09	1.67754e-08
RNF214	0.482019	1.2508e-09	1.69428e-08
VPS45	0.481997	1.2533e-09	1.69652e-08
PLPPR5	0.481986	1.25449e-09	1.69698e-08
TMEM158	0.48191	1.26307e-09	1.70678e-08
NOVA2	0.481907	1.26345e-09	1.70678e-08
GDF11	0.481891	1.26522e-09	1.7069e-08
ZNF417	0.481891	1.26526e-09	1.7069e-08
DDX46	0.481666	1.29113e-09	1.74062e-08
MTF2	0.481656	1.29224e-09	1.74092e-08
KLHL17	0.481649	1.2931e-09	1.74092e-08
MSANTD4	0.48159	1.29998e-09	1.74899e-08
ASAP1	0.481568	1.30248e-09	1.75117e-08
CCNF	0.481524	1.30763e-09	1.75691e-08
GCN1	0.48146	1.31515e-09	1.7641e-08
EP400	0.481459	1.31528e-09	1.7641e-08
HECTD1	0.481456	1.31564e-09	1.7641e-08
CCDC18	0.48136	1.32698e-09	1.77719e-08
SKI	0.481359	1.3272e-09	1.77719e-08
TIMM13	0.481332	1.33031e-09	1.78017e-08
ZNF250	0.481179	1.34875e-09	1.80362e-08
MGAT5B	0.481158	1.35129e-09	1.80581e-08
BRD2	0.481135	1.35401e-09	1.80823e-08
LSM14B	0.481032	1.36666e-09	1.8239e-08
MOGS	0.480983	1.37264e-09	1.83065e-08
CLSTN1	0.480839	1.39039e-09	1.85308e-08
UBOX5	0.480787	1.39694e-09	1.86056e-08
HNRNPLL	0.480765	1.39969e-09	1.86297e-08
ZNF48	0.480687	1.40946e-09	1.87473e-08
SQLE	0.48068	1.41043e-09	1.87476e-08
EXOC7	0.480557	1.42598e-09	1.89416e-08
TSPAN9	0.480495	1.43395e-09	1.90348e-08
GANAB	0.480232	1.46806e-09	1.94745e-08
FGD1	0.480102	1.48522e-09	1.96891e-08
PTOV1	0.479987	1.50049e-09	1.98783e-08
B3GALT6	0.47995	1.50542e-09	1.99285e-08
RNF121	0.479944	1.50629e-09	1.99285e-08
ZNF16	0.479749	1.53267e-09	2.0264e-08
PRTG	0.479615	1.55107e-09	2.04937e-08
RAG1	0.479604	1.55266e-09	2.0501e-08
FBXL14	0.479572	1.5571e-09	2.05461e-08
SYNRG	0.479496	1.56775e-09	2.06729e-08
PI4KAP2	0.479401	1.581e-09	2.08338e-08
PRR11	0.479312	1.59359e-09	2.09634e-08
CPSF1	0.479305	1.59453e-09	2.09634e-08
ZKSCAN7	0.479304	1.59467e-09	2.09634e-08
PNPLA3	0.479302	1.59505e-09	2.09634e-08
CLASP1	0.479274	1.599e-09	2.10015e-08
INPP5E	0.479224	1.60612e-09	2.1081e-08
TRMT6	0.479069	1.6284e-09	2.13593e-08
LEPROTL1	0.478843	1.66157e-09	2.17709e-08
C1QTNF6	0.47884	1.66197e-09	2.17709e-08
SLC52A2	0.478802	1.66754e-09	2.18295e-08
KCNH4	0.478759	1.67402e-09	2.19e-08
CCNB2	0.478745	1.67614e-09	2.19132e-08
B4GALT5	0.478654	1.68975e-09	2.20767e-08
KCNA2	0.47863	1.69338e-09	2.21096e-08
LMF1	0.47861	1.69631e-09	2.21333e-08
GPATCH8	0.478597	1.69829e-09	2.21445e-08
FBXO11	0.478468	1.71784e-09	2.23848e-08
GPCPD1	0.478449	1.72074e-09	2.24079e-08
VARS	0.478375	1.73206e-09	2.25406e-08
ALS2	0.478352	1.73561e-09	2.2572e-08
NEK6	0.47828	1.74678e-09	2.26965e-08
POLD1	0.478276	1.74746e-09	2.26965e-08
GTPBP3	0.478147	1.76757e-09	2.29426e-08
GOLGA5	0.478093	1.77596e-09	2.30362e-08
SDC3	0.478086	1.77717e-09	2.30362e-08
PLXNA1	0.478079	1.77826e-09	2.30362e-08
RRS1	0.477995	1.79148e-09	2.31924e-08
PPP2R5C	0.477985	1.7932e-09	2.31996e-08
ZNF623	0.477953	1.79824e-09	2.32497e-08
POLR1A	0.477945	1.79948e-09	2.32506e-08
E2F7	0.47787	1.81159e-09	2.33918e-08
ZMYM2	0.477849	1.81491e-09	2.34151e-08
PHLDA1	0.477844	1.81575e-09	2.34151e-08
TRAK1	0.477775	1.82683e-09	2.35428e-08
NRARP	0.477721	1.83561e-09	2.36406e-08
VEZF1	0.477698	1.83943e-09	2.36745e-08
LINGO1	0.477536	1.866e-09	2.39967e-08
RIF1	0.47753	1.86688e-09	2.39967e-08
SPNS1	0.477501	1.87172e-09	2.40434e-08
USP48	0.477435	1.8827e-09	2.41688e-08
PMPCA	0.477296	1.906e-09	2.44372e-08
HNRNPL	0.477296	1.90607e-09	2.44372e-08
RFLNB	0.477138	1.93288e-09	2.47627e-08
STX10	0.477132	1.93395e-09	2.47627e-08
PJA2	0.477122	1.93563e-09	2.47683e-08
BRD1	0.477096	1.93997e-09	2.4808e-08
CCDC93	0.477062	1.94598e-09	2.48687e-08
HAUS5	0.476993	1.95776e-09	2.50032e-08
ATP6V1C2	0.476959	1.96364e-09	2.50623e-08
CDK8	0.476933	1.96826e-09	2.51051e-08
KIDINS220	0.476886	1.9765e-09	2.51941e-08
WDR26	0.476818	1.98834e-09	2.53287e-08
CCNT2	0.476807	1.9902e-09	2.53362e-08
TPR	0.476684	2.01204e-09	2.55979e-08
ABHD13	0.47667	2.01452e-09	2.56031e-08
ZFR	0.476667	2.01503e-09	2.56031e-08
YJU2	0.476591	2.02853e-09	2.57582e-08
CHD7	0.476566	2.03301e-09	2.57986e-08
POLG	0.476525	2.04054e-09	2.58777e-08
CTPS2	0.476372	2.06812e-09	2.62107e-08
MATR3	0.476357	2.07097e-09	2.623e-08
NELFCD	0.476279	2.0852e-09	2.63935e-08
PHLDB1	0.4762	2.09979e-09	2.6547e-08
NIN	0.476199	2.09999e-09	2.6547e-08
R3HDM1	0.475997	2.13767e-09	2.70061e-08
SUPT5H	0.475934	2.14964e-09	2.71401e-08
WDR3	0.47592	2.15233e-09	2.71568e-08
POLR3D	0.475862	2.16335e-09	2.72786e-08
CENPJ	0.47571	2.19254e-09	2.76291e-08
MRPL35	0.475636	2.20676e-09	2.77907e-08
BCL7A	0.475614	2.21116e-09	2.78284e-08
MFGE8	0.475556	2.22238e-09	2.79519e-08
SSRP1	0.475487	2.23592e-09	2.81045e-08
TMOD2	0.475472	2.23883e-09	2.81233e-08
CPSF2	0.47545	2.24328e-09	2.81488e-08
C11ORF86	-0.475448	2.24369e-09	2.81488e-08
SMG9	0.475355	2.26217e-09	2.83627e-08
PUS7	0.475311	2.27096e-09	2.8455e-08
NNT	0.475299	2.27333e-09	2.84667e-08
SNX27	0.475202	2.29268e-09	2.8691e-08
LINC00461	0.475054	2.32276e-09	2.90491e-08
CHD6	0.475038	2.32609e-09	2.90724e-08
COL4A1	0.475024	2.32886e-09	2.90888e-08
JRK	0.475011	2.3316e-09	2.91048e-08
PCNX4	0.474883	2.35789e-09	2.94144e-08
SRM	0.474823	2.37038e-09	2.95189e-08
VGF	0.474822	2.37052e-09	2.95189e-08
FERMT2	0.474821	2.37071e-09	2.95189e-08
ATP6V1B1	0.474712	2.3935e-09	2.97746e-08
TMEM121	0.474709	2.39424e-09	2.97746e-08
ST3GAL3	0.474532	2.43161e-09	3.02204e-08
SLC25A25	0.474455	2.44815e-09	3.04069e-08
OLFM2	0.474322	2.47687e-09	3.07444e-08
NR2C2AP	0.474305	2.48052e-09	3.07705e-08
PEMT	0.474284	2.48512e-09	3.08084e-08
LMBR1L	0.474223	2.4984e-09	3.09537e-08
PKNOX1	0.474214	2.50052e-09	3.09607e-08
CANX	0.474126	2.5199e-09	3.11812e-08
VPS37D	0.474113	2.52264e-09	3.11895e-08
DCAF13	0.474108	2.52371e-09	3.11895e-08
TM9SF4	0.4741	2.52556e-09	3.11931e-08
LINC00938	0.474071	2.53192e-09	3.12521e-08
IPO9	0.474005	2.54676e-09	3.14158e-08
MIS18A	0.473895	2.57139e-09	3.17e-08
UBE2V1	0.473872	2.57648e-09	3.17431e-08
FLVCR1	0.473857	2.57984e-09	3.17648e-08
C2ORF72	0.473805	2.59154e-09	3.18889e-08
RFWD3	0.473798	2.59313e-09	3.18889e-08
ANAPC7	0.473668	2.62298e-09	3.22361e-08
GPATCH2	0.473645	2.62821e-09	3.22804e-08
DMRTA2	0.473414	2.68176e-09	3.29177e-08
PAN3	0.473403	2.68451e-09	3.29312e-08
TIA1	0.473374	2.69126e-09	3.29937e-08
TOP2B	0.473346	2.6978e-09	3.30534e-08
TUT4	0.473332	2.70102e-09	3.30725e-08
UBFD1	0.473305	2.70758e-09	3.31324e-08
SFXN1	0.473274	2.71482e-09	3.32006e-08
ARFGEF1	0.473262	2.71775e-09	3.3216e-08
MED17	0.473239	2.72315e-09	3.32596e-08
ZNF662	0.473233	2.72466e-09	3.32596e-08
PPP3CC	0.473197	2.7331e-09	3.33421e-08
ZNF720	0.47305	2.76845e-09	3.37526e-08
TENM1	0.47304	2.77079e-09	3.37605e-08
HNRNPD	0.473021	2.77544e-09	3.37964e-08
SLC12A9	0.472925	2.7989e-09	3.40418e-08
PTCD1	0.472924	2.79901e-09	3.40418e-08
NOL4L	0.47282	2.82449e-09	3.43307e-08
MSH2	0.472764	2.83835e-09	3.4478e-08
KIAA1586	0.472645	2.86806e-09	3.48177e-08
TRMT61A	0.472623	2.87345e-09	3.48619e-08
TAOK3	0.472543	2.89357e-09	3.50845e-08
FANCC	0.472478	2.91009e-09	3.52633e-08
PTPN11	0.472467	2.91278e-09	3.52745e-08
GLG1	0.472444	2.91864e-09	3.53239e-08
PPP6R1	0.472427	2.92319e-09	3.53574e-08
WDR36	0.472385	2.93377e-09	3.54639e-08
NCKAP5L	0.472312	2.95242e-09	3.56676e-08
SMARCC2	0.472248	2.9689e-09	3.5845e-08
KHNYN	0.47217	2.98928e-09	3.60537e-08
SRSF6	0.472168	2.98982e-09	3.60537e-08
GSTCD	0.47208	3.01278e-09	3.6294e-08
PPP1R14B	0.472078	3.0134e-09	3.6294e-08
GPALPP1	0.471999	3.03419e-09	3.65069e-08
ZFAND3	0.471996	3.03475e-09	3.65069e-08
UBXN2B	0.471961	3.04405e-09	3.65967e-08
MTA2	0.471848	3.07415e-09	3.69363e-08
CDCA2	0.471816	3.08271e-09	3.70167e-08
TAS2R10	0.471752	3.09987e-09	3.72003e-08
SLC25A23	0.471707	3.11218e-09	3.73255e-08
ZNF830	0.471695	3.11535e-09	3.7341e-08
KMT5C	0.471645	3.12885e-09	3.74802e-08
KIFC1	0.471627	3.13397e-09	3.75189e-08
ZNF788P	0.471495	3.1699e-09	3.79263e-08
COA7	0.471377	3.20274e-09	3.82958e-08
XAB2	0.47137	3.20463e-09	3.82958e-08
POLG2	0.471119	3.27529e-09	3.91165e-08
NGLY1	0.471104	3.27957e-09	3.91303e-08
RCE1	0.471101	3.28037e-09	3.91303e-08
PWP1	0.471076	3.28747e-09	3.91914e-08
LFNG	0.471056	3.29327e-09	3.92371e-08
ZNF177	0.471041	3.29747e-09	3.92636e-08
ARHGEF12	0.470987	3.31295e-09	3.94243e-08
IGDCC3	0.470948	3.32405e-09	3.95315e-08
NBPF1	0.470942	3.32594e-09	3.95315e-08
LINC00928	0.470899	3.33829e-09	3.96546e-08
FASTKD1	0.470723	3.3897e-09	4.02413e-08
TJP1	0.470616	3.42106e-09	4.05893e-08
GON4L	0.470575	3.43332e-09	4.07105e-08
IL12A	0.470464	3.46639e-09	4.10782e-08
PHLPP2	0.470447	3.47154e-09	4.11147e-08
MBD3	0.470427	3.47769e-09	4.11631e-08
SHC2	0.47035	3.50082e-09	4.13985e-08
GTF2IP1	0.470347	3.50175e-09	4.13985e-08
PMS2CL	0.470312	3.51255e-09	4.15015e-08
LOC90784	0.470159	3.55911e-09	4.20266e-08
RUVBL2	0.470063	3.58902e-09	4.23447e-08
TRMT9B	0.470058	3.5904e-09	4.23447e-08
ZNF697	0.470052	3.59243e-09	4.23447e-08
FNBP4	0.470022	3.60155e-09	4.2427e-08
DBN1	0.46996	3.62118e-09	4.2633e-08
TBCD	0.46989	3.64305e-09	4.28651e-08
DDA1	0.469844	3.65744e-09	4.30014e-08
VHL	0.469839	3.65896e-09	4.30014e-08
CDC25B	0.469802	3.67071e-09	4.3114e-08
FASTKD5	0.469733	3.6929e-09	4.33491e-08
SRSF2	0.46971	3.70022e-09	4.34094e-08
WDR89	0.469669	3.71333e-09	4.35375e-08
ZMYND8	0.469661	3.71588e-09	4.35417e-08
ZNF223	0.469643	3.72172e-09	4.35844e-08
MKRN2	0.469612	3.73152e-09	4.36735e-08
ZNF23	0.469557	3.74943e-09	4.38573e-08
ZNF821	0.469431	3.79019e-09	4.4308e-08
OBSL1	0.469404	3.79911e-09	4.43862e-08
ZNF554	0.469301	3.83297e-09	4.47555e-08
ZNF197	0.469278	3.84059e-09	4.48181e-08
ARFGAP1	0.469272	3.84284e-09	4.48181e-08
TSPAN5	0.469235	3.85496e-09	4.49296e-08
EWSR1	0.469229	3.85692e-09	4.49296e-08
SRSF7	0.469205	3.86492e-09	4.49965e-08
PIGU	0.469134	3.88862e-09	4.52459e-08
SPATA5L1	0.469113	3.8958e-09	4.52862e-08
PPIL2	0.46911	3.89664e-09	4.52862e-08
ZNF546	0.469017	3.92811e-09	4.56253e-08
SP3	0.468851	3.98472e-09	4.62558e-08
TSHZ1	0.468746	4.02106e-09	4.66504e-08
PLCXD1	0.468727	4.02747e-09	4.66975e-08
LRRC4C	0.468662	4.05002e-09	4.69316e-08
TRAP1	0.468651	4.0538e-09	4.6948e-08
SIKE1	0.468556	4.0871e-09	4.73062e-08
MAPKBP1	0.468483	4.11293e-09	4.7569e-08
GNL3	0.468478	4.11459e-09	4.7569e-08
SDE2	0.468452	4.1239e-09	4.76426e-08
BRD7	0.468447	4.12576e-09	4.76426e-08
UBE2C	0.468437	4.12928e-09	4.76557e-08
YTHDC1	0.468391	4.14556e-09	4.78158e-08
CBX4	0.468323	4.16994e-09	4.80691e-08
VARS2	0.468245	4.19809e-09	4.83656e-08
ZNF878	0.468133	4.23855e-09	4.88034e-08
CENPK	0.468126	4.24118e-09	4.88055e-08
CIDECP1	0.468113	4.24587e-09	4.88312e-08
GTF2I	0.468065	4.26363e-09	4.90071e-08
MCF2L	0.467988	4.29176e-09	4.92845e-08
ARHGAP35	0.467985	4.29272e-09	4.92845e-08
PPP1R12C	0.467966	4.29986e-09	4.9338e-08
KMT2D	0.467958	4.30296e-09	4.9345e-08
ODC1	0.467855	4.34107e-09	4.97534e-08
FBXL19	0.467818	4.35484e-09	4.98825e-08
LMO1	0.467785	4.36715e-09	4.99947e-08
NIFK	0.46761	4.43321e-09	5.07218e-08
PELP1	0.467533	4.46285e-09	5.10315e-08
TRAIP	0.467501	4.47511e-09	5.11423e-08
KHDC4	0.467469	4.48736e-09	5.12408e-08
ACTR8	0.467465	4.48889e-09	5.12408e-08
GRIK5	0.467451	4.49419e-09	5.1272e-08
DDX56	0.467435	4.50047e-09	5.13141e-08
MED20	0.467393	4.51675e-09	5.14703e-08
GPATCH4	0.467253	4.57109e-09	5.20596e-08
NDC80	0.467216	4.5857e-09	5.21834e-08
ZNF322	0.467212	4.58721e-09	5.21834e-08
NASP	0.467147	4.61279e-09	5.24444e-08
TGIF2	0.467059	4.64789e-09	5.28133e-08
CD3EAP	0.466983	4.67802e-09	5.31253e-08
PCCA	0.466885	4.71763e-09	5.35446e-08
CC2D1A	0.46687	4.72361e-09	5.35819e-08
NCK2	0.466861	4.7272e-09	5.35909e-08
PRDM15	0.46685	4.73187e-09	5.35909e-08
SMAD5	0.466848	4.73249e-09	5.35909e-08
HMGN1	0.46683	4.73968e-09	5.36418e-08
ADAM10	0.466823	4.74269e-09	5.36452e-08
TOPBP1	0.466777	4.76124e-09	5.38244e-08
RAF1	0.466734	4.77877e-09	5.3992e-08
KAT2A	0.466537	4.85994e-09	5.48779e-08
RASA1	0.466522	4.86624e-09	5.49179e-08
SPG7	0.466509	4.87194e-09	5.4951e-08
RAD1	0.466393	4.92018e-09	5.54636e-08
ZNF282	0.466374	4.92833e-09	5.55239e-08
ZNF148	0.466349	4.93872e-09	5.56096e-08
BYSL	0.466305	4.95733e-09	5.57736e-08
HSPBP1	0.466302	4.9589e-09	5.57736e-08
SNRPA	0.46628	4.96799e-09	5.58443e-08
ARNTL	0.466229	4.98986e-09	5.60274e-08
SALL4	0.466229	4.98992e-09	5.60274e-08
CSMD2	0.466164	5.01741e-09	5.62746e-08
ORC2	0.466164	5.0176e-09	5.62746e-08
SAMD4A	0.466026	5.07717e-09	5.69107e-08
BMPR2	0.466001	5.08793e-09	5.69991e-08
GCNT2	0.465962	5.1048e-09	5.71516e-08
SAP130	0.465956	5.10729e-09	5.71516e-08
MTRF1	0.465888	5.13722e-09	5.74539e-08
DUSP12	0.465879	5.14123e-09	5.74539e-08
BAZ2B	0.465875	5.14297e-09	5.74539e-08
NRDE2	0.465829	5.16306e-09	5.7646e-08
KANSL2	0.46579	5.18016e-09	5.77792e-08
FIP1L1	0.465789	5.18081e-09	5.77792e-08
UCK2	0.46576	5.19358e-09	5.78893e-08
ZFP28	0.465697	5.2214e-09	5.81667e-08
C11ORF80	0.465618	5.25671e-09	5.85272e-08
ZNF331	0.465606	5.26236e-09	5.85574e-08
SELL	-0.465598	5.266e-09	5.85652e-08
DROSHA	0.465571	5.27799e-09	5.86656e-08
CENPI	0.465526	5.29801e-09	5.88553e-08
HNF4G	0.465508	5.30614e-09	5.89127e-08
PRDM4	0.465403	5.35422e-09	5.94134e-08
HMGXB3	0.465317	5.39362e-09	5.98171e-08
ZNF561	0.465223	5.43682e-09	6.02626e-08
ZC3H18	0.465211	5.44235e-09	6.02903e-08
GLOD4	0.465178	5.45768e-09	6.04265e-08
TAMM41	0.465128	5.48089e-09	6.06497e-08
GRIN2D	0.465075	5.50567e-09	6.089e-08
RAD51C	0.464998	5.54178e-09	6.12543e-08
PHLPP1	0.464992	5.54477e-09	6.12543e-08
HILS1	0.464952	5.56376e-09	6.143e-08
ZNF529	0.464939	5.56977e-09	6.14622e-08
SEMA6A	0.464907	5.58492e-09	6.15448e-08
ZNF302	0.464906	5.58545e-09	6.15448e-08
ZNF491	0.464904	5.58654e-09	6.15448e-08
DNAJC17	0.464879	5.59836e-09	6.16409e-08
RBM19	0.464839	5.6172e-09	6.17703e-08
IDH1	0.464837	5.61809e-09	6.17703e-08
TNFAIP6	0.464835	5.61943e-09	6.17703e-08
RFX1	0.464791	5.64014e-09	6.19345e-08
PAPSS1	0.46479	5.64093e-09	6.19345e-08
IGSF3	0.464784	5.64372e-09	6.19345e-08
DDX19B	0.464748	5.66114e-09	6.20914e-08
SLC25A36	0.46465	5.70819e-09	6.2573e-08
TNPO3	0.46459	5.73727e-09	6.28571e-08
TOX4	0.464567	5.74869e-09	6.29475e-08
DHX30	0.464542	5.76075e-09	6.30448e-08
RANBP1	0.464493	5.78493e-09	6.32747e-08
SCLY	0.464442	5.81001e-09	6.35141e-08
CIAPIN1	0.464433	5.81432e-09	6.35262e-08
MAP3K10	0.464357	5.85224e-09	6.38607e-08
POLH	0.464354	5.85388e-09	6.38607e-08
ANP32E	0.464352	5.85457e-09	6.38607e-08
ZNF34	0.464306	5.8777e-09	6.40779e-08
THAP10	0.464292	5.88442e-09	6.4116e-08
GTF2A1	0.464252	5.90468e-09	6.42774e-08
DCAF4	0.46425	5.9057e-09	6.42774e-08
EFNB2	0.464222	5.9195e-09	6.4368e-08
RAB2B	0.46422	5.9205e-09	6.4368e-08
ZKSCAN3	0.464187	5.93707e-09	6.45129e-08
ZNF618	0.464166	5.94782e-09	6.45945e-08
NKAPD1	0.464119	5.97163e-09	6.48176e-08
INO80	0.464074	5.99433e-09	6.50285e-08
DDX3X	0.464019	6.02273e-09	6.53009e-08
C4ORF46	0.463963	6.05135e-09	6.55756e-08
B3GALNT1	0.463922	6.0722e-09	6.57361e-08
CSNK1G2	0.463921	6.07278e-09	6.57361e-08
ZNF845	0.463907	6.08013e-09	6.57628e-08
ZNF420	0.463903	6.08186e-09	6.57628e-08
TRIOBP	0.463861	6.10353e-09	6.59613e-08
ISYNA1	0.463837	6.1163e-09	6.60634e-08
ECT2	0.463813	6.12885e-09	6.6163e-08
APPBP2	0.463799	6.13589e-09	6.6203e-08
PHB	0.463765	6.15361e-09	6.63582e-08
SLC39A9	0.463751	6.16101e-09	6.6402e-08
SLF2	0.463688	6.19374e-09	6.67186e-08
SAPCD2	0.463618	6.23057e-09	6.70597e-08
CHST8	0.463615	6.23215e-09	6.70597e-08
RBBP6	0.463494	6.29623e-09	6.77126e-08
STK25	0.463379	6.35789e-09	6.83058e-08
ZDHHC8	0.463374	6.36101e-09	6.83058e-08
VPS54	0.463372	6.3617e-09	6.83058e-08
UBE2G1	0.463361	6.36804e-09	6.8337e-08
DYRK2	0.463275	6.41407e-09	6.87939e-08
LHX4	0.463255	6.42524e-09	6.88765e-08
ATP5F1B	0.46315	6.48223e-09	6.94499e-08
DVL3	0.462938	6.59991e-09	7.06727e-08
INTS3	0.462921	6.60895e-09	7.07314e-08
SETD2	0.462825	6.66305e-09	7.12721e-08
KBTBD7	0.462811	6.67121e-09	7.13209e-08
UTP4	0.462804	6.67486e-09	7.13216e-08
ATRX	0.462728	6.71781e-09	7.1742e-08
LASP1	0.462695	6.73686e-09	7.19069e-08
HPS4	0.462599	6.79165e-09	7.24527e-08
ZNF429	0.462581	6.80154e-09	7.25193e-08
ATRIP	0.462509	6.84314e-09	7.29238e-08
HSP90B1	0.462499	6.84919e-09	7.29492e-08
C19ORF12	0.462469	6.86612e-09	7.30904e-08
DDX20	0.462366	6.92611e-09	7.36895e-08
CHSY1	0.462295	6.96786e-09	7.40941e-08
IPO4	0.462268	6.98371e-09	7.42229e-08
RAD51AP1	0.462174	7.03946e-09	7.47755e-08
SMAD4	0.462151	7.05316e-09	7.4881e-08
PRPF38B	0.462139	7.06016e-09	7.49153e-08
CHRM3	0.462026	7.12795e-09	7.55943e-08
ANP32AP1	0.462001	7.14256e-09	7.57088e-08
FKRP	0.461903	7.20218e-09	7.63001e-08
STT3B	0.461888	7.21138e-09	7.63569e-08
PHF2	0.461847	7.2358e-09	7.65747e-08
CLDN12	0.461832	7.24544e-09	7.66359e-08
MARS	0.461723	7.31183e-09	7.72971e-08
MAPK1	0.46159	7.39424e-09	7.81266e-08
DDX31	0.461584	7.39816e-09	7.81266e-08
CCDC82	0.461574	7.40448e-09	7.81326e-08
PAFAH1B1	0.46157	7.40659e-09	7.81326e-08
ABCA11P	0.461564	7.41051e-09	7.81326e-08
ASB7	0.461421	7.5002e-09	7.90363e-08
ZNF585A	0.461336	7.55387e-09	7.95597e-08
RAB3D	0.461297	7.5791e-09	7.97832e-08
CRCP	0.461285	7.58671e-09	7.97945e-08
SAAL1	0.461282	7.5882e-09	7.97945e-08
PIGW	0.461211	7.63415e-09	8.02352e-08
2019-03-07	0.461203	7.63901e-09	8.02439e-08
CSNK1G3	0.461081	7.71744e-09	8.10249e-08
ATXN7L2	0.46107	7.72455e-09	8.10568e-08
ROBO1	0.46105	7.73785e-09	8.11535e-08
IRS2	0.46104	7.74466e-09	8.11778e-08
ILF2	0.461034	7.74833e-09	8.11778e-08
ADCY1	0.460917	7.82482e-09	8.1936e-08
ZNF141	0.460898	7.8372e-09	8.20224e-08
HNRNPK	0.460879	7.84991e-09	8.21123e-08
FLOT2	0.460809	7.89637e-09	8.25548e-08
NBPF15	0.460667	7.99061e-09	8.34962e-08
KCNAB3	0.460637	8.01081e-09	8.36633e-08
BPTF	0.460599	8.03613e-09	8.38837e-08
TBC1D20	0.460548	8.07076e-09	8.4201e-08
CFAP97	0.460514	8.09426e-09	8.44019e-08
CRAMP1	0.460499	8.10384e-09	8.44575e-08
XKR6	0.460289	8.24808e-09	8.59157e-08
FZD8	0.460266	8.26376e-09	8.6034e-08
KRAS	0.460245	8.27878e-09	8.61453e-08
SASS6	0.460165	8.33419e-09	8.66764e-08
CDC42BPB	0.460023	8.43381e-09	8.76667e-08
MAP4K5	0.459988	8.45901e-09	8.78593e-08
EXOC3L1	0.459984	8.46118e-09	8.78593e-08
TTC27	0.459968	8.47307e-09	8.79369e-08
KEAP1	0.459919	8.50766e-09	8.82498e-08
SPIRE1	0.459766	8.61728e-09	8.93402e-08
CHD2	0.459714	8.65478e-09	8.96566e-08
CAPRIN2	0.459711	8.65724e-09	8.96566e-08
KDM1A	0.459705	8.66132e-09	8.96566e-08
NFRKB	0.459689	8.67313e-09	8.97321e-08
PRMT6	0.459655	8.69755e-09	8.9938e-08
KRR1	0.459569	8.76043e-09	9.05412e-08
FZD3	0.459554	8.77131e-09	9.06065e-08
TXNDC5	0.459536	8.78503e-09	9.07011e-08
HAUS3	0.459433	8.8604e-09	9.14318e-08
ZNF497	0.45941	8.87784e-09	9.15304e-08
OSBP	0.459408	8.87917e-09	9.15304e-08
DDX6	0.459374	8.90438e-09	9.17428e-08
SRSF3	0.459368	8.90899e-09	9.17428e-08
HSP90AB1	0.459245	9.00113e-09	9.26436e-08
PAFAH1B3	0.459219	9.02042e-09	9.27432e-08
C1ORF21	0.459219	9.02055e-09	9.27432e-08
SENP6	0.459213	9.02479e-09	9.27432e-08
CDC25A	0.459202	9.03308e-09	9.27535e-08
MAPK6	0.4592	9.03513e-09	9.27535e-08
ZNF37BP	0.459058	9.14267e-09	9.38091e-08
ADGRG1	0.458981	9.20177e-09	9.43668e-08
UBA5	0.458925	9.24495e-09	9.47607e-08
MCM3AP-AS1	0.45879	9.34896e-09	9.57775e-08
MAGEF1	0.458762	9.37149e-09	9.59589e-08
NXF1	0.458755	9.37641e-09	9.59598e-08
TRMT5	0.458737	9.39041e-09	9.60537e-08
APEX1	0.458712	9.40999e-09	9.62044e-08
EMC10	0.458697	9.42188e-09	9.62766e-08
KIRREL1	0.458688	9.42912e-09	9.6301e-08
PDIK1L	0.458681	9.43451e-09	9.63066e-08
MED26	0.458664	9.44778e-09	9.63908e-08
UNK	0.458658	9.45246e-09	9.63908e-08
COL27A1	0.458632	9.47367e-09	9.65576e-08
ZNF462	0.458544	9.54332e-09	9.72177e-08
CHTOP	0.458413	9.64758e-09	9.82295e-08
ARCN1	0.458396	9.66184e-09	9.83243e-08
NUDT19	0.458339	9.7073e-09	9.87364e-08
MAK16	0.458264	9.76866e-09	9.93097e-08
MID1	0.458213	9.81018e-09	9.96809e-08
EDEM3	0.458179	9.838e-09	9.99125e-08
HES1	0.458128	9.87941e-09	1.00282e-07
IGHMBP2	0.458093	9.90864e-09	1.00527e-07
KIF20A	0.458046	9.94683e-09	1.00785e-07
SS18L1	0.458046	9.94738e-09	1.00785e-07
PDIA6	0.458043	9.94922e-09	1.00785e-07
POGK	0.457921	1.00513e-08	1.01767e-07
CAMSAP2	0.457863	1.01e-08	1.02204e-07
DNAJB11	0.457857	1.01048e-08	1.02204e-07
DNAJC11	0.457773	1.01754e-08	1.02867e-07
DIS3L2	0.45774	1.02037e-08	1.031e-07
TTC28-AS1	0.457641	1.02877e-08	1.03896e-07
DENR	0.457629	1.02978e-08	1.03945e-07
TOP2A	0.457591	1.03304e-08	1.04221e-07
ZNF212	0.457547	1.03686e-08	1.04554e-07
PPM1D	0.457529	1.0384e-08	1.04656e-07
POFUT1	0.457523	1.03895e-08	1.04658e-07
SMC2	0.457318	1.05678e-08	1.064e-07
CAPRIN1	0.457296	1.0587e-08	1.0654e-07
PRRC2A	0.457282	1.05991e-08	1.06607e-07
DMTF1	0.457268	1.06114e-08	1.06677e-07
GEMIN5	0.457225	1.06491e-08	1.07002e-07
VGLL4	0.457218	1.06558e-08	1.07015e-07
CBFA2T2	0.457194	1.06768e-08	1.07172e-07
FARSB	0.457164	1.07036e-08	1.07387e-07
LUC7L	0.45708	1.07779e-08	1.08078e-07
TMEM97	0.457056	1.07994e-08	1.08239e-07
DPP9	0.457045	1.08094e-08	1.08285e-07
UBAP2L	0.457019	1.08328e-08	1.08464e-07
KLHL28	0.456997	1.08524e-08	1.08606e-07
SPPL2B	0.45694	1.09041e-08	1.09069e-07
GIT2	0.456839	1.09959e-08	1.09891e-07
PLPPR2	0.456837	1.09973e-08	1.09891e-07
PPARGC1B	0.456809	1.10234e-08	1.10096e-07
TRPC4AP	0.456798	1.10337e-08	1.10143e-07
RBM10	0.456781	1.10486e-08	1.10236e-07
EIF4H	0.456663	1.11574e-08	1.11267e-07
CCNYL1	0.456589	1.12264e-08	1.11898e-07
LINC00662	0.456456	1.13507e-08	1.1308e-07
CENPA	0.456282	1.15148e-08	1.14658e-07
RNF24	0.456195	1.15977e-08	1.15425e-07
[truncated: 17,887 more rows]
